# Supplementary material for: A Dimensional Diagnostic Strategy for Depressive Disorders
Source: J Clin Med. 2025 Jan 27;14(3):844. doi: 10.3390/jcm14030844 (PMC11818090; doi:10.3390/jcm14030844)
Supplement: Supplementary file 1 [file jcm-14-00844-s001.zip]

Archive with 7 entries (7 files):
- do file for simulated data.do
- model for visual animation.nlogo
- model to simulate a trial.nlogo
- model with recorders.nlogo
- output from NetLogo model with recorders.dta
- output.csv
- model for visual animation.html
