# Supplementary material for: A Dimensional Diagnostic Strategy for Depressive Disorders
Source: J Clin Med. 2025 Jan 27;14(3):844. doi: 10.3390/jcm14030844 (PMC11818090; doi:10.3390/jcm14030844)
Supplement: Supplementary file 1 [file jcm-14-00844-s001.zip › do file for simulated data.do]

clear
import delimited "C:\data\output.csv"
tab sex
//age was recentered to make 12=0 in order to produce a meaningful intercept in the models
gen age_years = age + 12
summ age_years
//the variable avg_distress is a simulated version of the diathesis variable from the NPHS. The numbers at the end of the variable name are the month of sampling - done every two years to align with the NPHS data.
gen avg_distress = (distress1 + distress24 + distress48 + distress72 + distress96 + distress120 + distress144 + distress168 + distress192) / 9
mean avg_distress
//this is the rounding procedure to produce integer values for the diathesis variable calculated from the simulation
gen rnd_distress = avg_distress
recode rnd_distress 0/0.4999 = 0
recode rnd_distress 0.50/1.4999 = 1
recode rnd_distress 1.50/2.4999 = 2
recode rnd_distress 2.50/3.4999 = 3
recode rnd_distress 3.50/4.4999 = 4
recode rnd_distress 4.50/5.4999 = 5
recode rnd_distress 5.50/6.4999 = 6
recode rnd_distress 6.50/7.4999 = 7
recode rnd_distress 7.50/8.4999 = 8
recode rnd_distress 8.50/9.4999 = 9
recode rnd_distress 9.50/10.4999 = 10
recode rnd_distress 10.50/11.4999 = 11
recode rnd_distress 11.50/12.4999 = 12
recode rnd_distress 12.50/13.4999 = 13
recode rnd_distress 13.50/14.4999 = 14
recode rnd_distress 14.50/15.4999 = 15
recode rnd_distress 15.50/16.4999 = 16
recode rnd_distress 13/16 = 12
tab rnd_distress
//point prevalence of depression - assessed at the end of the simulation run
prop currentepisode
//Identification of the proportion with high distress at 2 yearly intervals
gen highdist1 = distress1
recode highdist1 1/12 = 0 13/24 = 1
tab highdist1
gen highdist24 = distress24
recode highdist24 1/12 = 0 13/24 = 1
tab highdist24
gen highdist48 = distress48
recode highdist48 1/12 = 0 13/24 = 1
tab highdist48
gen highdist72 = distress72
recode highdist72 1/12 = 0 13/24 = 1
tab highdist72
gen highdist96 = distress96
recode highdist96 1/12 = 0 13/24 = 1
tab highdist96
gen highdist120 = distress120
recode highdist120 1/12 = 0 13/24 = 1
tab highdist120
gen highdist144 = distress144
recode highdist144 1/12 = 0 13/24 = 1
tab highdist144
gen highdist168 = distress168
recode highdist168 1/12 = 0 13/24 = 1
tab highdist168
gen highdist192 = distress192
recode highdist192 1/12 = 0 13/24 = 1
tab highdist192
//sex analysis
label define SEX 0 "male" 1 "female"
label values sex SEX
cc highdist1 sex
cc highdist24 sex
cc highdist48 sex
cc highdist72 sex
cc highdist96 sex
cc highdist120 sex
cc highdist144 sex
cc highdist168 sex
cc highdist192 sex
//age analysis
regress distress1 age
logistic distress1 age
//episode duration, strata > 1 year are coalesced at 13 months
recode lastepisodeduration 14/192 = 13
tab lastepisodeduration if episodecount > 0
//do past episodes predict current?
tab episodecount
mean currentepisode
forvalue i = 1/15 {
	mean currentepisode if episodecount == `i'
}
//do residual symptoms predict recurrence?
histogram distresslastep if episodecount > 0
mean currentepisode if distresslastep == 0 & episodecount > 0
mean currentepisode if distresslastep == 1 & episodecount > 0
mean currentepisode if distresslastep == 2 & episodecount > 0
mean currentepisode if distresslastep == 3 & episodecount > 0
mean currentepisode if distresslastep == 4 & episodecount > 0
mean currentepisode if distresslastep == 5 & episodecount > 0
gen resid_symptoms = 0
recode resid_symptoms 0=1 if distresslastep > 3
cc currentepisode resid_symptoms
//does time since last episode predict recurrence?
gen timesince = 192 - lastepisodeends
recode timesince 192 = .
recode timesince 1/12 = 1 13/24 = 2 25/36 = 3 37/48 = 4 49/192 = 5
tab timesince
mean currentepisode if timesince == 1
mean currentepisode if timesince == 2
mean currentepisode if timesince == 3
mean currentepisode if timesince == 4
mean currentepisode if timesince == 5
//coalescing < 5 years since last episode vs. no episode in past five years or more
gen timesincegt5 = timesince
recode timesincegt5 1/4 = 1 5 = 0
cc timesincegt5 currentepisode
