# Supplementary material for: A Dimensional Diagnostic Strategy for Depressive Disorders
Source: J Clin Med. 2025 Jan 27;14(3):844. doi: 10.3390/jcm14030844 (PMC11818090; doi:10.3390/jcm14030844)
Supplement: Supplementary file 1 [file jcm-14-00844-s001.zip › model to simulate a trial.nlogo]

globals [AgeDist Months ]
turtles-own [AgeGroup Age Sex DiathProb Diathesis DistressProb Distress CurrentEpisode CurrentEpisodeDuration LastEpisodeDuration LastEpisodeEnds DistressLastEp
  DistressTimeMinus1 EpisodeCount Distress1 Distress24 Distress48 Distress72 Distress96 Distress120 Distress144 Distress168 Distress192 Treatment FirstEpisode FirstEpisodeOnset S0 S1 S2 S3 S4 S5 S6 S7 S8 S9 S10 S11 S12 ]
breed [ CutpointMarkers CutpointMarker ]

to Clear
  clear-all
  set Months 0
  file-close-all
  if file-exists? "C:/data/trial_output.csv"
    [ file-delete "C:/data/trial_output.csv" ]
  file-open "C:/data/trial_output.csv"
  file-print (word "who" "," "Sex" "," "Age" "," "Diathesis" "," "Treatment" "," "Distress1" "," "Distress24" "," "Distress48" "," "Distress72" "," "Distress96" "," "Distress120" "," "Distress144" "," "Distress168" "," "Distress192" "," "DistressLastEp" "," "CurrentEpisode" "," "CurrentEpisodeDuration" "," "LastEpisodeDuration" "," "EpisodeCount" "," "LastEpisodeEnds" "," "FirstEpisodeOnset" "," "S0" "," "S1" "," "S2" "," "S3" "," "S4" "," "S5" "," "S6" "," "S7" "," "S8" "," "S9" "," "S10" "," "S11" "," "S12")
  file-close-all
end

to SimulateDiathesis
  crt SampleSize [set color yellow set shape "person" set size 1.5 set heading 180 setxy 0 1 set CurrentEpisode 0 set CurrentEpisodeDuration 0 set LastEpisodeDuration 0 set DistressTimeMinus1 0 set EpisodeCount 0 set LastEpisodeEnds 0 set Distress1 0 set Distress24 0 set Distress48 0 set Distress72 0 set Distress96 0 set Distress120 0 set Distress144 0 set Distress168 0 set Distress192 0 set DistressLastEp 0 set Treatment 0 set FirstEpisode 0 set FirstEpisodeOnset 0  ]
  set AgeDist [0.030921813 0.094987334 0.170916949 0.255095467 0.34230824 0.424070793 0.501555899 0.571873402 0.639568005 0.708566421 0.783625822 0.851208808 0.905791477 0.94820229 0.97476939 0.990110497 0.997503407 .999677049 1]
  ask turtles [AssignSex]
  ask turtles [AssignAge]
  ask turtles [AssignTreatment]
  ask turtles [AssignDiathesis]
  ask turtles [AssignColor]
  PositionTurtles
end

to go
  ask turtles [ UpdateDistressHistory ]
  set Months Months + 1
  ask turtles [ if Diathesis = 0 [ Assigndistress0 ]]
  ask turtles [ if Diathesis = 1 [ AssignDistress1 ]]
  ask turtles [ if Diathesis = 2 [ AssignDistress2 ]]
  ask turtles [ if Diathesis = 3 [ AssignDistress3 ]]
  ask turtles [ if Diathesis = 4 [ AssignDistress4 ]]
  ask turtles [ if Diathesis = 5 [ AssignDistress5 ]]
  ask turtles [ if Diathesis = 6 [ AssignDistress6 ]]
  ask turtles [ if Diathesis = 7 [ AssignDistress7 ]]
  ask turtles [ if Diathesis = 8 [ AssignDistress8 ]]
  ask turtles [ if Diathesis = 9 [ AssignDistress9 ]]
  ask turtles [ if Diathesis = 10 [ AssignDistress10 ]]
  ask turtles [ if Diathesis = 11 [ AssignDistress11 ]]
  ask turtles [ if Diathesis = 12 [ AssignDistress12 ]]
  ask turtles [ AssignEpisodes ]
  ask turtles [ AssignRemissions ]
  if Months = 1 [ ask turtles [set Distress1 Distress ]]
  if Months = 24 [ ask turtles [set Distress24 Distress ]]
  if Months = 48 [ ask turtles [set Distress48 Distress ]]
  if Months = 72 [ ask turtles [set Distress72 Distress ]]
  if Months = 96 [ ask turtles [set Distress96 Distress ]]
  if Months = 120 [ ask turtles [set Distress120 Distress ]]
  if Months = 144 [ ask turtles [set Distress144 Distress ]]
  if Months = 168 [ ask turtles [set Distress168 Distress ]]
  if Months = 192 [ ask turtles [set Distress192 Distress ]]
  if Months = 192 [ ask turtles [ WriteToFile ]]
  if Months >= 192 [stop]
end

to AddDxCutpoint
  clear-drawing
  create-CutpointMarkers 1 [set color white set size 1 set xcor min-pycor set ycor DxCutpoint set heading 90 pen-down ]
  ;;ask turtles [ifelse xcor < max-pxcor [ fd 1 ] [ die ]]
  let myplace patch max-pxcor DxCutpoint
  ask CutpointMarkers [ move-to myplace ]
  ask CutpointMarkers [ if xcor = max-pxcor [ die ]]
end

to AddRemissionCutpoint
  create-CutpointMarkers 1 [set color white set size 1 set xcor min-pycor set ycor RemissionCutpoint set heading 90 pen-down ]
  ;;ask turtles [ifelse xcor < max-pxcor [ fd 1 ] [ die ]]
  let myplace patch max-pxcor RemissionCutpoint
  ask CutpointMarkers [ move-to myplace ]
  ask CutpointMarkers [ if xcor = max-pxcor [ die ]]
end


to AssignSex
  let SexProb random-float 1
  ifelse SexProb > 0.5 [set Sex 0 ] [set Sex 1]
end

to AssignAge
  let AgeProb random-float 1
  set AgeGroup 0
  if AgeProb < item 0 AgeDist [ set AgeGroup 1]
  if AgeProb < item 1 AgeDist and AgeProb > item 0 AgeDist [ set AgeGroup 2]
  if AgeProb < item 2 AgeDist and AgeProb > item 1 AgeDist [ set AgeGroup 3]
  if AgeProb < item 3 AgeDist and AgeProb > item 2 AgeDist [ set AgeGroup 4]
  if AgeProb < item 4 AgeDist and AgeProb > item 3 AgeDist [ set AgeGroup 5]
  if AgeProb < item 5 AgeDist and AgeProb > item 4 AgeDist [ set AgeGroup 5]
  if AgeProb < item 6 AgeDist and AgeProb > item 5 AgeDist [ set AgeGroup 6]
  if AgeProb < item 7 AgeDist and AgeProb > item 6 AgeDist [ set AgeGroup 7]
  if AgeProb < item 8 AgeDist and AgeProb > item 7 AgeDist [ set AgeGroup 8]
  if AgeProb < item 9 AgeDist and AgeProb > item 8 AgeDist [ set AgeGroup 9]
  if AgeProb < item 10 AgeDist and AgeProb > item 9 AgeDist [ set AgeGroup 10]
  if AgeProb < item 11 AgeDist and AgeProb > item 10 AgeDist [ set AgeGroup 11]
  if AgeProb < item 12 AgeDist and AgeProb > item 11 AgeDist [ set AgeGroup 12]
  if AgeProb < item 13 AgeDist and AgeProb > item 12 AgeDist [ set AgeGroup 13]
  if AgeProb < item 14 AgeDist and AgeProb > item 13 AgeDist [ set AgeGroup 14]
  if AgeProb < item 15 AgeDist and AgeProb > item 14 AgeDist [ set AgeGroup 15]
  if AgeProb < item 16 AgeDist and AgeProb > item 15 AgeDist [ set AgeGroup 16]
  if AgeProb < item 17 AgeDist and AgeProb > item 16 AgeDist [ set AgeGroup 17]
  if AgeProb < item 18 AgeDist and AgeProb > item 17 AgeDist [ set AgeGroup 18]
  if AgeProb > item 18 AgeDist [ set AgeGroup 19]
  ;; note that in the models age begins at 12, so 12 is age 0
  if AgeGroup = 1 [set Age random 2 ]
  if AgeGroup = 2 [set Age 3 + random 5 ]
  if AgeGroup = 3 [set Age 8 + random 5 ]
  if AgeGroup = 4 [set Age 13 + random 5 ]
  if AgeGroup = 5 [set Age 18 + random 5 ]
  if AgeGroup = 6 [set Age 23 + random 5 ]
  if AgeGroup = 7 [set Age 28 + random 5 ]
  if AgeGroup = 8 [set Age 33 + random 5 ]
  if AgeGroup = 9 [set Age 38 + random 5 ]
  if AgeGroup = 10 [set Age 43 + random 5 ]
  if AgeGroup = 11 [set Age 48 + random 5 ]
  if AgeGroup = 12 [set Age 53 + random 5 ]
  if AgeGroup = 13 [set Age 58 + random 5 ]
  if AgeGroup = 14 [set Age 63 + random 5 ]
  if AgeGroup = 15 [set Age 68 + random 5 ]
  if AgeGroup = 16 [set Age 73 + random 5 ]
  if AgeGroup = 17 [set Age 78 + random 5 ]
  if AgeGroup = 18 [set Age 83 + random 5 ]
end


to AssignTreatment
    if random 2 > 0.5 [ set Treatment 1 ]
end

to AssignDiathesis
  let dlp 0.6020257 * Sex + -0.0334561 * Age
  let dp1 1 / (1 + exp(dlp - (-4.649223)))
  let dp2 (1 / (1 + exp(dlp - (-1.1666)))) - (1 / (1 + exp(dlp - (-4.649223))))
  let dp3 (1 / (1 + exp(dlp - (-0.6045533)))) - (1 / (1 + exp(dlp - (-1.1666))))
  let dp4 (1 / (1 + exp(dlp - (0.1861806)))) - (1 / (1 + exp(dlp - (-0.6045533))))
  let dp5 (1 / (1 + exp(dlp - (0.8832061)))) - (1 / (1 + exp(dlp - (0.1861806))))
  let dp6 (1 / (1 + exp(dlp - (1.467017)))) - (1 / (1 + exp(dlp - (0.8832061))))
  let dp7 (1 / (1 + exp(dlp - (1.93001)))) - (1 / (1 + exp(dlp - (1.467017))))
  let dp8 (1 / (1 + exp(dlp - (2.403018)))) - (1 / (1 + exp(dlp - (1.93001))))
  let dp9 (1 / (1 + exp(dlp - (3.133108)))) - (1 / (1 + exp(dlp - (2.403018))))
  let dp10 (1 / (1 + exp(dlp - (3.508108)))) - (1 / (1 + exp(dlp - (3.133108))))
  let dp11 (1 / (1 + exp(dlp - (3.937813)))) - (1 / (1 + exp(dlp - (3.508108))))
  let dp12 1 - (1 / (1 + exp(dlp - (4.145967))))
  set DiathProb random-float 1
  let cdp1 dp1
  let cdp2 dp1 + dp2
  let cdp3 dp1 + dp2 + dp3
  let cdp4 dp1 + dp2 + dp3 + dp4
  let cdp5 dp1 + dp2 + dp3 + dp4 + dp5
  let cdp6 dp1 + dp2 + dp3 + dp4 + dp5 + dp6
  let cdp7 dp1 + dp2 + dp3 + dp4 + dp5 + dp6 + dp7
  let cdp8 dp1 + dp2 + dp3 + dp4 + dp5 + dp6 + dp7 + dp8
  let cdp9 dp1 + dp2 + dp3 + dp4 + dp5 + dp6 + dp7 + dp8 + dp9
  let cdp10 dp1 + dp2 + dp3 + dp4 + dp5 + dp6 + dp7 + dp8 + dp9 + dp10
  let cdp11 dp1 + dp2 + dp3 + dp4 + dp5 + dp6 + dp7 + dp8 + dp9 + dp10 + dp11
  let cdp12 dp1 + dp2 + dp3 + dp4 + dp5 + dp6 + dp7 + dp8 + dp9 + dp10 + dp11 + dp12
  if DiathProb < cdp1 [set Diathesis 0]
  if DiathProb > cdp1 and DiathProb < cdp2 [set Diathesis 1 ]
  if DiathProb > cdp2 and DiathProb < cdp3 [set Diathesis 2 ]
  if DiathProb > cdp3 and DiathProb < cdp4 [set Diathesis 3 ]
  if DiathProb > cdp4 and DiathProb < cdp5 [set Diathesis 4 ]
  if DiathProb > cdp5 and DiathProb < cdp6 [set Diathesis 5 ]
  if DiathProb > cdp6 and DiathProb < cdp7 [set Diathesis 6 ]
  if DiathProb > cdp7 and DiathProb < cdp8 [set Diathesis 7 ]
  if DiathProb > cdp8 and DiathProb < cdp9 [set Diathesis 8 ]
  if DiathProb > cdp9 and DiathProb < cdp10 [set Diathesis 9 ]
  if DiathProb > cdp10 and DiathProb < cdp11 [set Diathesis 10 ]
  if DiathProb > cdp11 and DiathProb < cdp12 [set Diathesis 11 ]
  if DiathProb > cdp12 [set Diathesis 12]
  ;;representation of treatment
  set Diathesis Diathesis - (Diathesis * Treatment * TreatmentEffect)
  set Diathesis round Diathesis
  set Distress Diathesis
  set ycor Distress
end

to PositionTurtles
  let x-to-go min-pxcor
  foreach sort-on [Diathesis] turtles [
    the-turtle -> ask the-turtle [
      let my-place patch x-to-go Diathesis
      move-to my-place
      set x-to-go x-to-go + (max-pxcor / SampleSize)]
  ]
end

to UpdateDistressHistory
  set DistressTimeMinus1 Distress
end

to AssignEpisodes
  if Distress >= DxCutpoint and DistressTimeMinus1 < DxCutPoint and CurrentEpisode = 0 [ set CurrentEpisode 1 set CurrentEpisodeDuration CurrentEpisodeDuration + 1 ]
end

to AssignRemissions
  if Distress >= RemissionCutpoint or DistressTimeMinus1 >= RemissionCutpoint and CurrentEpisode = 1 [ set CurrentEpisodeDuration CurrentEpisodeDuration + 1 ]
  if Distress < RemissionCutpoint and DistressTimeMinus1 < RemissionCutpoint and CurrentEpisode = 1 [ set CurrentEpisode 0 set LastEpisodeDuration CurrentEpisodeDuration - 2 set DistressLastEp Distress set CurrentEpisodeDuration 0 set EpisodeCount EpisodeCount + 1 set LastEpisodeEnds Months - 2]
end

to AssignDistress0
  if Diathesis = 0 [set Distress 0 ]
  AssignColor
end

to AssignDistress1
  let md1lp .0757274 * Sex + -.0090895    * Age
  let md1p1 1 / (1 + exp(md1lp - (.0932997)))
  let md1p2 (1 / (1 + exp(md1lp - (1.027152)))) - (1 / (1 + exp(md1lp - (.0932997))))
  let md1p3 (1 / (1 + exp(md1lp - (2.102724)))) - (1 / (1 + exp(md1lp - (1.027152))))
  let md1p4 (1 / (1 + exp(md1lp - (2.858464)))) - (1 / (1 + exp(md1lp - (2.102724))))
  let md1p5 (1 / (1 + exp(md1lp - (3.887657)))) - (1 / (1 + exp(md1lp - (2.858464))))
  let md1p6 (1 / (1 + exp(md1lp - (4.62475)))) - (1 / (1 + exp(md1lp - (3.887657))))
  let md1p7 (1 / (1 + exp(md1lp - (5.809565)))) - (1 / (1 + exp(md1lp - (4.62475))))
  let md1p8 (1 / (1 + exp(md1lp - (6.856409)))) - (1 / (1 + exp(md1lp - (5.809565))))
  let md1p9 (1 / (1 + exp(md1lp - (7.857883)))) - (1 / (1 + exp(md1lp - (6.856409))))
  let md1p10 (1 / (1 + exp(md1lp - (9.193867)))) - (1 / (1 + exp(md1lp - (7.857883))))
  let md1p11 (1 / (1 + exp(md1lp - (12.82161)))) - (1 / (1 + exp(md1lp - (9.193867))))
  set DistressProb random-float 1
  let cmd1p1 md1p1
  let cmd1p2 md1p1 + md1p2
  let cmd1p3 md1p1 + md1p2 + md1p3
  let cmd1p4 md1p1 + md1p2 + md1p3 + md1p4
  let cmd1p5 md1p1 + md1p2 + md1p3 + md1p4 + md1p5
  let cmd1p6 md1p1 + md1p2 + md1p3 + md1p4 + md1p5 + md1p6
  let cmd1p7 md1p1 + md1p2 + md1p3 + md1p4 + md1p5 + md1p6 + md1p7
  let cmd1p8 md1p1 + md1p2 + md1p3 + md1p4 + md1p5 + md1p6 + md1p7 + md1p8
  let cmd1p9 md1p1 + md1p2 + md1p3 + md1p4 + md1p5 + md1p6 + md1p7 + md1p8 + md1p9
  let cmd1p10 md1p1 + md1p2 + md1p3 + md1p4 + md1p5 + md1p6 + md1p7 + md1p8 + md1p9 + md1p10
  let cmd1p11 md1p1 + md1p2 + md1p3 + md1p4 + md1p5 + md1p6 + md1p7 + md1p8 + md1p9 + md1p10 + md1p11
  if DistressProb < cmd1p1 [set Distress 0]
  if DistressProb > cmd1p1 and DistressProb < cmd1p2 [set Distress 1]
  if DistressProb > cmd1p2 and DistressProb < cmd1p3 [set Distress 2]
  if DistressProb > cmd1p3 and DistressProb < cmd1p4 [set Distress 3]
  if DistressProb > cmd1p4 and DistressProb < cmd1p5 [set Distress 4]
  if DistressProb > cmd1p5 and DistressProb < cmd1p6 [set Distress 5]
  if DistressProb > cmd1p6 and DistressProb < cmd1p7 [set Distress 6]
  if DistressProb > cmd1p7 and DistressProb < cmd1p8 [set Distress 7]
  if DistressProb > cmd1p8 and DistressProb < cmd1p9 [set Distress 8]
  if DistressProb > cmd1p9 and DistressProb < cmd1p10 [set Distress 9]
  if DistressProb > cmd1p10 and DistressProb < cmd1p11 [set Distress 10]
  if DistressProb > cmd1p11 [set Distress 11]
  set ycor Distress
  AssignColor
end

to AssignDistress2
  let md2lp 0.0863626 * Sex + -.0031818 * Age
  let md2p1 1 / (1 + exp(md2lp - (-.8937786)))
  let md2p2 (1 / (1 + exp(md2lp - (-.0983478)))) - (1 / (1 + exp(md2lp - (-.8937786))))
  let md2p3 (1 / (1 + exp(md2lp - (.9786538)))) - (1 / (1 + exp(md2lp - (-.0983478))))
  let md2p4 (1 / (1 + exp(md2lp - (1.71457)))) - (1 / (1 + exp(md2lp - (.9786538))))
  let md2p5 (1 / (1 + exp(md2lp - (2.51727)))) - (1 / (1 + exp(md2lp - 1.71457)))
  let md2p6 (1 / (1 + exp(md2lp - (3.11668)))) - (1 / (1 + exp(md2lp - (2.51727))))
  let md2p7 (1 / (1 + exp(md2lp - (4.108385)))) - (1 / (1 + exp(md2lp - (3.11668))))
  let md2p8 (1 / (1 + exp(md2lp - (4.77478)))) - (1 / (1 + exp(md2lp - (4.108385))))
  let md2p9 (1 / (1 + exp(md2lp - (5.598528)))) - (1 / (1 + exp(md2lp - (4.77478))))
  let md2p10 (1 / (1 + exp(md2lp - (6.416206)))) - (1 / (1 + exp(md2lp - (6.416206))))
  let md2p11 (1 / (1 + exp(md2lp - (8.205779)))) - (1 / (1 + exp(md2lp - (6.416206))))
  let md2p12 (1 / (1 + exp(md2lp - (9.564828)))) - (1 / (1 + exp(md2lp - (8.205779))))
  set DistressProb random-float 1
  let cmd2p1 md2p1
  let cmd2p2 md2p1 + md2p2
  let cmd2p3 md2p1 + md2p2 + md2p3
  let cmd2p4 md2p1 + md2p2 + md2p3 + md2p4
  let cmd2p5 md2p1 + md2p2 + md2p3 + md2p4 + md2p5
  let cmd2p6 md2p1 + md2p2 + md2p3 + md2p4 + md2p5 + md2p6
  let cmd2p7 md2p1 + md2p2 + md2p3 + md2p4 + md2p5 + md2p6 + md2p7
  let cmd2p8 md2p1 + md2p2 + md2p3 + md2p4 + md2p5 + md2p6 + md2p7 + md2p8
  let cmd2p9 md2p1 + md2p2 + md2p3 + md2p4 + md2p5 + md2p6 + md2p7 + md2p8 + md2p9
  let cmd2p10 md2p1 + md2p2 + md2p3 + md2p4 + md2p5 + md2p6 + md2p7 + md2p8 + md2p9 + md2p10
  let cmd2p11 md2p1 + md2p2 + md2p3 + md2p4 + md2p5 + md2p6 + md2p7 + md2p8 + md2p9 + md2p10 + md2p11
  let cmd2p12 md2p1 + md2p2 + md2p3 + md2p4 + md2p5 + md2p6 + md2p7 + md2p8 + md2p9 + md2p10 + md2p11 + md2p12
  if DistressProb < cmd2p1 [set Distress 0]
  if DistressProb > cmd2p1 and DistressProb < cmd2p2 [set Distress 1]
  if DistressProb > cmd2p2 and DistressProb < cmd2p3 [set Distress 2]
  if DistressProb > cmd2p3 and DistressProb < cmd2p4 [set Distress 3]
  if DistressProb > cmd2p4 and DistressProb < cmd2p5 [set Distress 4]
  if DistressProb > cmd2p5 and DistressProb < cmd2p6 [set Distress 5]
  if DistressProb > cmd2p6 and DistressProb < cmd2p7 [set Distress 6]
  if DistressProb > cmd2p7 and DistressProb < cmd2p8 [set Distress 7]
  if DistressProb > cmd2p8 and DistressProb < cmd2p9 [set Distress 8]
  if DistressProb > cmd2p9 and DistressProb < cmd2p10 [set Distress 9]
  if DistressProb > cmd2p10 and DistressProb < cmd2p11 [set Distress 11]
  if DistressProb > cmd2p11 and DistressProb < cmd2p12 [set Distress 12]
  if DistressProb > cmd2p12 [set Distress 13]
  set ycor Distress
  AssignColor
end

to AssignDistress3
  let md3lp .0330541 * Sex + -.0024466 * Age
  let md3p1 1 / (1 + exp(md3lp - (-1.466713)))
  let md3p2 (1 / (1 + exp(md3lp - (-.7128278)))) - (1 / (1 + exp(md3lp - (-1.466713))))
  let md3p3 (1 / (1 + exp(md3lp - (0.2210555)))) - (1 / (1 + exp(md3lp - (-.7128278))))
  let md3p4 (1 / (1 + exp(md3lp - (0.8762473)))) - (1 / (1 + exp(md3lp - (0.2210555))))
  let md3p5 (1 / (1 + exp(md3lp - (1.640391)))) - (1 / (1 + exp(md3lp - (0.8762473))))
  let md3p6 (1 / (1 + exp(md3lp - (2.202917)))) - (1 / (1 + exp(md3lp - (1.640391))))
  let md3p7 (1 / (1 + exp(md3lp - (3.005978)))) - (1 / (1 + exp(md3lp - (2.202917))))
  let md3p8 (1 / (1 + exp(md3lp - (3.552871)))) - (1 / (1 + exp(md3lp - (3.005978))))
  let md3p9 (1 / (1 + exp(md3lp - (4.26176)))) - (1 / (1 + exp(md3lp - (3.552871))))
  let md3p10 (1 / (1 + exp(md3lp - (4.871808)))) - (1 / (1 + exp(md3lp - (4.26176))))
  let md3p11 (1 / (1 + exp(md3lp - (5.63529)))) - (1 / (1 + exp(md3lp - (4.871808))))
  let md3p12 (1 / (1 + exp(md3lp - (5.943259)))) - (1 / (1 + exp(md3lp - (5.63529))))
  let md3p13 (1 / (1 + exp(md3lp - (6.69601)))) - (1 / (1 + exp(md3lp - (5.943259))))
  let md3p14 (1 / (1 + exp(md3lp - (7.291877)))) - (1 / (1 + exp(md3lp - (6.69601))))
  let md3p15 (1 / (1 + exp(md3lp - (8.358568)))) - (1 / (1 + exp(md3lp - (7.291877))))
  let md3p16 (1 / (1 + exp(md3lp - (8.375993)))) - (1 / (1 + exp(md3lp - (8.358568))))
  set DistressProb random-float 1
  let cmd3p1 md3p1
  let cmd3p2 md3p1 + md3p2
  let cmd3p3 md3p1 + md3p2 + md3p3
  let cmd3p4 md3p1 + md3p2 + md3p3 + md3p4
  let cmd3p5 md3p1 + md3p2 + md3p3 + md3p4 + md3p5
  let cmd3p6 md3p1 + md3p2 + md3p3 + md3p4 + md3p5 + md3p6
  let cmd3p7 md3p1 + md3p2 + md3p3 + md3p4 + md3p5 + md3p6 + md3p7
  let cmd3p8 md3p1 + md3p2 + md3p3 + md3p4 + md3p5 + md3p6 + md3p7 + md3p8
  let cmd3p9 md3p1 + md3p2 + md3p3 + md3p4 + md3p5 + md3p6 + md3p7 + md3p8 + md3p9
  let cmd3p10 md3p1 + md3p2 + md3p3 + md3p4 + md3p5 + md3p6 + md3p7 + md3p8 + md3p9 + md3p10
  let cmd3p11 md3p1 + md3p2 + md3p3 + md3p4 + md3p5 + md3p6 + md3p7 + md3p8 + md3p9 + md3p10 + md3p11
  let cmd3p12 md3p1 + md3p2 + md3p3 + md3p4 + md3p5 + md3p6 + md3p7 + md3p8 + md3p9 + md3p10 + md3p11 + md3p12
  let cmd3p13 md3p1 + md3p2 + md3p3 + md3p4 + md3p5 + md3p6 + md3p7 + md3p8 + md3p9 + md3p10 + md3p11 + md3p12 + md3p13
  let cmd3p14 md3p1 + md3p2 + md3p3 + md3p4 + md3p5 + md3p6 + md3p7 + md3p8 + md3p9 + md3p10 + md3p11 + md3p12 + md3p13 + md3p14
  let cmd3p15 md3p1 + md3p2 + md3p3 + md3p4 + md3p5 + md3p6 + md3p7 + md3p8 + md3p9 + md3p10 + md3p11 + md3p12  + md3p13 + md3p14 + md3p15
  let cmd3p16 md3p1 + md3p2 + md3p3 + md3p4 + md3p5 + md3p6 + md3p7 + md3p8 + md3p9 + md3p10 + md3p11 + md3p12  + md3p13 + md3p14 + md3p15 + md3p16
  if DistressProb < cmd3p1 [set Distress 0]
  if DistressProb > cmd3p1 and DistressProb < cmd3p2 [set Distress 1]
  if DistressProb > cmd3p2 and DistressProb < cmd3p3 [set Distress 2]
  if DistressProb > cmd3p3 and DistressProb < cmd3p4 [set Distress 3]
  if DistressProb > cmd3p4 and DistressProb < cmd3p5 [set Distress 4]
  if DistressProb > cmd3p5 and DistressProb < cmd3p6 [set Distress 5]
  if DistressProb > cmd3p6 and DistressProb < cmd3p7 [set Distress 6]
  if DistressProb > cmd3p7 and DistressProb < cmd3p8 [set Distress 7]
  if DistressProb > cmd3p8 and DistressProb < cmd3p9 [set Distress 8]
  if DistressProb > cmd3p9 and DistressProb < cmd3p10 [set Distress 9]
  if DistressProb > cmd3p10 and DistressProb < cmd3p11 [set Distress 10]
  if DistressProb > cmd3p11 and DistressProb < cmd3p12 [set Distress 11]
  if DistressProb > cmd3p12 and DistressProb < cmd3p13 [set Distress 12]
  if DistressProb > cmd3p13 and DistressProb < cmd3p14 [set Distress 13]
  if DistressProb > cmd3p14 and DistressProb < cmd3p15 [set Distress 14]
  if DistressProb > cmd3p15 and DistressProb < cmd3p16 [set Distress 15]
  if DistressProb > cmd3p16 [set Distress 16]
  set ycor Distress
  AssignColor
end

to AssignDistress4
  let md4lp -.0261096 * Sex + 0.0006122 * Age
  let md4p1 1 / (1 + exp(md4lp - (-2.024057)))
  let md4p2 (1 / (1 + exp(md4lp - (-1.332053)))) - (1 / (1 + exp(md4lp - (-2.024057))))
  let md4p3 (1 / (1 + exp(md4lp - (-.4786147)))) - (1 / (1 + exp(md4lp - (-1.332053))))
  let md4p4 (1 / (1 + exp(md4lp - (.1882738)))) - (1 / (1 + exp(md4lp - (-.4786147))))
  let md4p5 (1 / (1 + exp(md4lp - (.8644081)))) - (1 / (1 + exp(md4lp - (.1882738))))
  let md4p6 (1 / (1 + exp(md4lp - (1.391816)))) - (1 / (1 + exp(md4lp - (.8644081))))
  let md4p7 (1 / (1 + exp(md4lp - (2.072205)))) - (1 / (1 + exp(md4lp - (1.391816))))
  let md4p8 (1 / (1 + exp(md4lp - (2.660204)))) - (1 / (1 + exp(md4lp - (2.072205))))
  let md4p9 (1 / (1 + exp(md4lp - (3.260903)))) - (1 / (1 + exp(md4lp - (2.660204))))
  let md4p10 (1 / (1 + exp(md4lp - (3.920601)))) - (1 / (1 + exp(md4lp - (3.260903))))
  let md4p11 (1 / (1 + exp(md4lp - (4.388236)))) - (1 / (1 + exp(md4lp - (3.920601))))
  let md4p12 (1 / (1 + exp(md4lp - (4.927642)))) - (1 / (1 + exp(md4lp - (4.388236))))
  let md4p13 (1 / (1 + exp(md4lp - (5.328605)))) - (1 / (1 + exp(md4lp - (4.927642))))
  let md4p14 (1 / (1 + exp(md4lp - (5.833075)))) - (1 / (1 + exp(md4lp - (5.328605))))
  let md4p15 (1 / (1 + exp(md4lp - (6.260195)))) - (1 / (1 + exp(md4lp - (5.833075))))
  let md4p16 (1 / (1 + exp(md4lp - (6.673176)))) - (1 / (1 + exp(md4lp - (6.260195))))
  let md4p17 (1 / (1 + exp(md4lp - (6.93959)))) - (1 / (1 + exp(md4lp - (6.673176))))
  let md4p18 (1 / (1 + exp(md4lp - (7.249912)))) - (1 / (1 + exp(md4lp - (6.93959))))
  let md4p19 (1 / (1 + exp(md4lp - (8.218583)))) - (1 / (1 + exp(md4lp - (7.249912))))
  let md4p20 (1 / (1 + exp(md4lp - (9.157453)))) - (1 / (1 + exp(md4lp - (8.218583))))
  set DistressProb random-float 1
  let cmd4p1 md4p1
  let cmd4p2 md4p1 + md4p2
  let cmd4p3 md4p1 + md4p2 + md4p3
  let cmd4p4 md4p1 + md4p2 + md4p3 + md4p4
  let cmd4p5 md4p1 + md4p2 + md4p3 + md4p4 + md4p5
  let cmd4p6 md4p1 + md4p2 + md4p3 + md4p4 + md4p5 + md4p6
  let cmd4p7 md4p1 + md4p2 + md4p3 + md4p4 + md4p5 + md4p6 + md4p7
  let cmd4p8 md4p1 + md4p2 + md4p3 + md4p4 + md4p5 + md4p6 + md4p7 + md4p8
  let cmd4p9 md4p1 + md4p2 + md4p3 + md4p4 + md4p5 + md4p6 + md4p7 + md4p8 + md4p9
  let cmd4p10 md4p1 + md4p2 + md4p3 + md4p4 + md4p5 + md4p6 + md4p7 + md4p8 + md4p9 + md4p10
  let cmd4p11 md4p1 + md4p2 + md4p3 + md4p4 + md4p5 + md4p6 + md4p7 + md4p8 + md4p9 + md4p10 + md4p11
  let cmd4p12 md4p1 + md4p2 + md4p3 + md4p4 + md4p5 + md4p6 + md4p7 + md4p8 + md4p9 + md4p10 + md4p11 + md4p12
  let cmd4p13 md4p1 + md4p2 + md4p3 + md4p4 + md4p5 + md4p6 + md4p7 + md4p8 + md4p9 + md4p10 + md4p11 + md4p12 + md4p13
  let cmd4p14 md4p1 + md4p2 + md4p3 + md4p4 + md4p5 + md4p6 + md4p7 + md4p8 + md4p9 + md4p10 + md4p11 + md4p12 + md4p13 + md4p14
  let cmd4p15 md4p1 + md4p2 + md4p3 + md4p4 + md4p5 + md4p6 + md4p7 + md4p8 + md4p9 + md4p10 + md4p11 + md4p12 + md4p13 + md4p14 + md4p15
  let cmd4p16 md4p1 + md4p2 + md4p3 + md4p4 + md4p5 + md4p6 + md4p7 + md4p8 + md4p9 + md4p10 + md4p11 + md4p12 + md4p13 + md4p14 + md4p15 + md4p16
  let cmd4p17 md4p1 + md4p2 + md4p3 + md4p4 + md4p5 + md4p6 + md4p7 + md4p8 + md4p9 + md4p10 + md4p11 + md4p12 + md4p13 + md4p14 + md4p15 + md4p16 + md4p17
  let cmd4p18 md4p1 + md4p2 + md4p3 + md4p4 + md4p5 + md4p6 + md4p7 + md4p8 + md4p9 + md4p10 + md4p11 + md4p12 + md4p13 + md4p14 + md4p15 + md4p16 + md4p17 + md4p18
  let cmd4p19 md4p1 + md4p2 + md4p3 + md4p4 + md4p5 + md4p6 + md4p7 + md4p8 + md4p9 + md4p10 + md4p11 + md4p12 + md4p13 + md4p14 + md4p15 + md4p16 + md4p17 + md4p18 + md4p19
  let cmd4p20 md4p1 + md4p2 + md4p3 + md4p4 + md4p5 + md4p6 + md4p7 + md4p8 + md4p9 + md4p10 + md4p11 + md4p12 + md4p13 + md4p14 + md4p15 + md4p16 + md4p17 + md4p18 + md4p19 + md4p20
  if DistressProb < cmd4p1 [set Distress 0]
  if DistressProb > cmd4p1 and DistressProb < cmd4p2 [set Distress 1]
  if DistressProb > cmd4p2 and DistressProb < cmd4p3 [set Distress 2]
  if DistressProb > cmd4p3 and DistressProb < cmd4p4 [set Distress 3]
  if DistressProb > cmd4p4 and DistressProb < cmd4p5 [set Distress 4]
  if DistressProb > cmd4p5 and DistressProb < cmd4p6 [set Distress 5]
  if DistressProb > cmd4p6 and DistressProb < cmd4p7 [set Distress 6]
  if DistressProb > cmd4p7 and DistressProb < cmd4p8 [set Distress 7]
  if DistressProb > cmd4p8 and DistressProb < cmd4p9 [set Distress 8]
  if DistressProb > cmd4p9 and DistressProb < cmd4p10 [set Distress 9]
  if DistressProb > cmd4p10 and DistressProb < cmd4p11 [set Distress 10]
  if DistressProb > cmd4p11 and DistressProb < cmd4p12 [set Distress 11]
  if DistressProb > cmd4p12 and DistressProb < cmd4p13 [set Distress 12]
  if DistressProb > cmd4p13 and DistressProb < cmd4p14 [set Distress 13]
  if DistressProb > cmd4p14 and DistressProb < cmd4p15 [set Distress 14]
  if DistressProb > cmd4p15 and DistressProb < cmd4p16 [set Distress 15]
  if DistressProb > cmd4p16 and DistressProb < cmd4p17 [set Distress 16]
  if DistressProb > cmd4p17 and DistressProb < cmd4p18 [set Distress 17]
  if DistressProb > cmd4p18 and DistressProb < cmd4p19 [set Distress 18]
  if DistressProb > cmd4p19 and DistressProb < cmd4p20 [set Distress 19]
  if DistressProb > cmd4p20  [set Distress 20]
  set ycor Distress
  AssignColor
end

to AssignDistress5
  let md5lp -.0179259 * Sex + .0013043 * Age
  let md5p1 1 / (1 + exp(md5lp - (-2.492983)))
  let md5p2 (1 / (1 + exp(md5lp - (-1.751191)))) - (1 / (1 + exp(md5lp - (-2.492983))))
  let md5p3 (1 / (1 + exp(md5lp - (-1.017791)))) - (1 / (1 + exp(md5lp - (-1.751191))))
  let md5p4 (1 / (1 + exp(md5lp - (-.4246477)))) - (1 / (1 + exp(md5lp - (-1.017791))))
  let md5p5 (1 / (1 + exp(md5lp - (.1730154)))) - (1 / (1 + exp(md5lp - (-.4246477))))
  let md5p6 (1 / (1 + exp(md5lp - (.7091793)))) - (1 / (1 + exp(md5lp - (.1730154))))
  let md5p7 (1 / (1 + exp(md5lp - (1.328674)))) - (1 / (1 + exp(md5lp - (.7091793))))
  let md5p8 (1 / (1 + exp(md5lp - (1.850978)))) - (1 / (1 + exp(md5lp - (1.328674))))
  let md5p9 (1 / (1 + exp(md5lp - (2.347549)))) - (1 / (1 + exp(md5lp - (1.850978))))
  let md5p10 (1 / (1 + exp(md5lp - (2.757722)))) - (1 / (1 + exp(md5lp - (2.347549))))
  let md5p11 (1 / (1 + exp(md5lp - (3.257618)))) - (1 / (1 + exp(md5lp - (2.757722))))
  let md5p12 (1 / (1 + exp(md5lp - (3.73305)))) - (1 / (1 + exp(md5lp - (3.257618))))
  let md5p13 (1 / (1 + exp(md5lp - (4.374335)))) - (1 / (1 + exp(md5lp - (3.73305))))
  let md5p14 (1 / (1 + exp(md5lp - (5.101696)))) - (1 / (1 + exp(md5lp - (4.374335))))
  let md5p15 (1 / (1 + exp(md5lp - (5.412941)))) - (1 / (1 + exp(md5lp - (5.101696))))
  let md5p16 (1 / (1 + exp(md5lp - (6.577576)))) - (1 / (1 + exp(md5lp - (5.412941))))
  let md5p17 (1 / (1 + exp(md5lp - (6.675068)))) - (1 / (1 + exp(md5lp - (6.577576))))
  let md5p18 (1 / (1 + exp(md5lp - (7.395)))) - (1 / (1 + exp(md5lp - (6.675068))))
    set DistressProb random-float 1
  let cmd5p1 md5p1
  let cmd5p2 md5p1 + md5p2
  let cmd5p3 md5p1 + md5p2 + md5p3
  let cmd5p4 md5p1 + md5p2 + md5p3 + md5p4
  let cmd5p5 md5p1 + md5p2 + md5p3 + md5p4 + md5p5
  let cmd5p6 md5p1 + md5p2 + md5p3 + md5p4 + md5p5 + md5p6
  let cmd5p7 md5p1 + md5p2 + md5p3 + md5p4 + md5p5 + md5p6 + md5p7
  let cmd5p8 md5p1 + md5p2 + md5p3 + md5p4 + md5p5 + md5p6 + md5p7 + md5p8
  let cmd5p9 md5p1 + md5p2 + md5p3 + md5p4 + md5p5 + md5p6 + md5p7 + md5p8 + md5p9
  let cmd5p10 md5p1 + md5p2 + md5p3 + md5p4 + md5p5 + md5p6 + md5p7 + md5p8 + md5p9 + md5p10
  let cmd5p11 md5p1 + md5p2 + md5p3 + md5p4 + md5p5 + md5p6 + md5p7 + md5p8 + md5p9 + md5p10 + md5p11
  let cmd5p12 md5p1 + md5p2 + md5p3 + md5p4 + md5p5 + md5p6 + md5p7 + md5p8 + md5p9 + md5p10 + md5p11 + md5p12
  let cmd5p13 md5p1 + md5p2 + md5p3 + md5p4 + md5p5 + md5p6 + md5p7 + md5p8 + md5p9 + md5p10 + md5p11 + md5p12 + md5p13
  let cmd5p14 md5p1 + md5p2 + md5p3 + md5p4 + md5p5 + md5p6 + md5p7 + md5p8 + md5p9 + md5p10 + md5p11 + md5p12 + md5p13 + md5p14
  let cmd5p15 md5p1 + md5p2 + md5p3 + md5p4 + md5p5 + md5p6 + md5p7 + md5p8 + md5p9 + md5p10 + md5p11 + md5p12 + md5p13 + md5p14 + md5p15
  let cmd5p16 md5p1 + md5p2 + md5p3 + md5p4 + md5p5 + md5p6 + md5p7 + md5p8 + md5p9 + md5p10 + md5p11 + md5p12 + md5p13 + md5p14 + md5p15 + md5p16
  let cmd5p17 md5p1 + md5p2 + md5p3 + md5p4 + md5p5 + md5p6 + md5p7 + md5p8 + md5p9 + md5p10 + md5p11 + md5p12 + md5p13 + md5p14 + md5p15 + md5p16 + md5p17
  let cmd5p18 md5p1 + md5p2 + md5p3 + md5p4 + md5p5 + md5p6 + md5p7 + md5p8 + md5p9 + md5p10 + md5p11 + md5p12 + md5p13 + md5p14 + md5p15 + md5p16 + md5p17 + md5p18
  if DistressProb < cmd5p1 [set Distress 0]
  if DistressProb > cmd5p1 and DistressProb < cmd5p2 [set Distress 1]
  if DistressProb > cmd5p2 and DistressProb < cmd5p3 [set Distress 2]
  if DistressProb > cmd5p3 and DistressProb < cmd5p4 [set Distress 3]
  if DistressProb > cmd5p4 and DistressProb < cmd5p5 [set Distress 4]
  if DistressProb > cmd5p5 and DistressProb < cmd5p6 [set Distress 5]
  if DistressProb > cmd5p6 and DistressProb < cmd5p7 [set Distress 6]
  if DistressProb > cmd5p7 and DistressProb < cmd5p8 [set Distress 7]
  if DistressProb > cmd5p8 and DistressProb < cmd5p9 [set Distress 8]
  if DistressProb > cmd5p9 and DistressProb < cmd5p10 [set Distress 9]
  if DistressProb > cmd5p10 and DistressProb < cmd5p11 [set Distress 10]
  if DistressProb > cmd5p11 and DistressProb < cmd5p12 [set Distress 11]
  if DistressProb > cmd5p12 and DistressProb < cmd5p13 [set Distress 12]
  if DistressProb > cmd5p13 and DistressProb < cmd5p14 [set Distress 13]
  if DistressProb > cmd5p14 and DistressProb < cmd5p15 [set Distress 14]
  if DistressProb > cmd5p15 and DistressProb < cmd5p16 [set Distress 15]
  if DistressProb > cmd5p16 and DistressProb < cmd5p17 [set Distress 16]
  if DistressProb > cmd5p17 and DistressProb < cmd5p18 [set Distress 17]
  if DistressProb > cmd5p18 [set Distress 18]
  set ycor Distress
  AssignColor
end

to AssignDistress6
  let md6lp .0118408 * Sex + .0007772 * Age
  let md6p1 1 / (1 + exp(md6lp - (-2.894803)))
  let md6p2 (1 / (1 + exp(md6lp - (-2.288341)))) - (1 / (1 + exp(md6lp - (-2.894803))))
  let md6p3 (1 / (1 + exp(md6lp - (-1.594475)))) - (1 / (1 + exp(md6lp - (-2.288341))))
  let md6p4 (1 / (1 + exp(md6lp - (-.9624819)))) - (1 / (1 + exp(md6lp - (-1.594475))))
  let md6p5 (1 / (1 + exp(md6lp - (-.3401941)))) - (1 / (1 + exp(md6lp - (-.9624819))))
  let md6p6 (1 / (1 + exp(md6lp - (.1577401)))) - (1 / (1 + exp(md6lp - (-.3401941))))
  let md6p7 (1 / (1 + exp(md6lp - (.6817225)))) - (1 / (1 + exp(md6lp - (.1577401))))
  let md6p8 (1 / (1 + exp(md6lp - (1.129346)))) - (1 / (1 + exp(md6lp - (.6817225))))
  let md6p9 (1 / (1 + exp(md6lp - (1.718915)))) - (1 / (1 + exp(md6lp - (1.129346))))
  let md6p10 (1 / (1 + exp(md6lp - (2.127875)))) - (1 / (1 + exp(md6lp - (1.718915))))
  let md6p11 (1 / (1 + exp(md6lp - (2.485602)))) - (1 / (1 + exp(md6lp - (2.127875))))
  let md6p12 (1 / (1 + exp(md6lp - (2.989776)))) - (1 / (1 + exp(md6lp - (2.485602))))
  let md6p13 (1 / (1 + exp(md6lp - (3.398192)))) - (1 / (1 + exp(md6lp - (2.989776))))
  let md6p14 (1 / (1 + exp(md6lp - (4.085978)))) - (1 / (1 + exp(md6lp - (3.398192))))
  let md6p15 (1 / (1 + exp(md6lp - (4.324542)))) - (1 / (1 + exp(md6lp - (4.085978))))
  let md6p16 (1 / (1 + exp(md6lp - (5.258021)))) - (1 / (1 + exp(md6lp - (4.324542))))
  let md6p17 (1 / (1 + exp(md6lp - (5.548656)))) - (1 / (1 + exp(md6lp - (5.258021))))
  let md6p18 (1 / (1 + exp(md6lp - (6.618923)))) - (1 / (1 + exp(md6lp - (5.548656))))
  let md6p19 (1 / (1 + exp(md6lp - (7.327216)))) - (1 / (1 + exp(md6lp - (6.618923))))
  set DistressProb random-float 1
  let cmd6p1 md6p1
  let cmd6p2 md6p1 + md6p2
  let cmd6p3 md6p1 + md6p2 + md6p3
  let cmd6p4 md6p1 + md6p2 + md6p3 + md6p4
  let cmd6p5 md6p1 + md6p2 + md6p3 + md6p4 + md6p5
  let cmd6p6 md6p1 + md6p2 + md6p3 + md6p4 + md6p5 + md6p6
  let cmd6p7 md6p1 + md6p2 + md6p3 + md6p4 + md6p5 + md6p6 + md6p7
  let cmd6p8 md6p1 + md6p2 + md6p3 + md6p4 + md6p5 + md6p6 + md6p7 + md6p8
  let cmd6p9 md6p1 + md6p2 + md6p3 + md6p4 + md6p5 + md6p6 + md6p7 + md6p8 + md6p9
  let cmd6p10 md6p1 + md6p2 + md6p3 + md6p4 + md6p5 + md6p6 + md6p7 + md6p8 + md6p9 + md6p10
  let cmd6p11 md6p1 + md6p2 + md6p3 + md6p4 + md6p5 + md6p6 + md6p7 + md6p8 + md6p9 + md6p10 + md6p11
  let cmd6p12 md6p1 + md6p2 + md6p3 + md6p4 + md6p5 + md6p6 + md6p7 + md6p8 + md6p9 + md6p10 + md6p11 + md6p12
  let cmd6p13 md6p1 + md6p2 + md6p3 + md6p4 + md6p5 + md6p6 + md6p7 + md6p8 + md6p9 + md6p10 + md6p11 + md6p12 + md6p13
  let cmd6p14 md6p1 + md6p2 + md6p3 + md6p4 + md6p5 + md6p6 + md6p7 + md6p8 + md6p9 + md6p10 + md6p11 + md6p12 + md6p13 + md6p14
  let cmd6p15 md6p1 + md6p2 + md6p3 + md6p4 + md6p5 + md6p6 + md6p7 + md6p8 + md6p9 + md6p10 + md6p11 + md6p12 + md6p13 + md6p14 + md6p15
  let cmd6p16 md6p1 + md6p2 + md6p3 + md6p4 + md6p5 + md6p6 + md6p7 + md6p8 + md6p9 + md6p10 + md6p11 + md6p12 + md6p13 + md6p14 + md6p15 + md6p16
  let cmd6p17 md6p1 + md6p2 + md6p3 + md6p4 + md6p5 + md6p6 + md6p7 + md6p8 + md6p9 + md6p10 + md6p11 + md6p12 + md6p13 + md6p14 + md6p15 + md6p16 + md6p17
  let cmd6p18 md6p1 + md6p2 + md6p3 + md6p4 + md6p5 + md6p6 + md6p7 + md6p8 + md6p9 + md6p10 + md6p11 + md6p12 + md6p13 + md6p14 + md6p15 + md6p16 + md6p17 + md6p18
  let cmd6p19 md6p1 + md6p2 + md6p3 + md6p4 + md6p5 + md6p6 + md6p7 + md6p8 + md6p9 + md6p10 + md6p11 + md6p12 + md6p13 + md6p14 + md6p15 + md6p16 + md6p17 + md6p18 + md6p19
  if DistressProb < cmd6p1 [set Distress 0]
  if DistressProb > cmd6p1 and DistressProb < cmd6p2 [set Distress 1]
  if DistressProb > cmd6p2 and DistressProb < cmd6p3 [set Distress 2]
  if DistressProb > cmd6p3 and DistressProb < cmd6p4 [set Distress 3]
  if DistressProb > cmd6p4 and DistressProb < cmd6p5 [set Distress 4]
  if DistressProb > cmd6p5 and DistressProb < cmd6p6 [set Distress 5]
  if DistressProb > cmd6p6 and DistressProb < cmd6p7 [set Distress 6]
  if DistressProb > cmd6p7 and DistressProb < cmd6p8 [set Distress 7]
  if DistressProb > cmd6p8 and DistressProb < cmd6p9 [set Distress 8]
  if DistressProb > cmd6p9 and DistressProb < cmd6p10 [set Distress 9]
  if DistressProb > cmd6p10 and DistressProb < cmd6p11 [set Distress 10]
  if DistressProb > cmd6p11 and DistressProb < cmd6p12 [set Distress 11]
  if DistressProb > cmd6p12 and DistressProb < cmd6p13 [set Distress 12]
  if DistressProb > cmd6p13 and DistressProb < cmd6p14 [set Distress 13]
  if DistressProb > cmd6p14 and DistressProb < cmd6p15 [set Distress 14]
  if DistressProb > cmd6p15 and DistressProb < cmd6p16 [set Distress 15]
  if DistressProb > cmd6p16 and DistressProb < cmd6p17 [set Distress 16]
  if DistressProb > cmd6p17 and DistressProb < cmd6p18 [set Distress 17]
  if DistressProb > cmd6p18 and DistressProb < cmd6p19 [set Distress 18]
  if DistressProb > cmd6p19 [set Distress 19]
  set ycor Distress
  AssignColor
end

to AssignDistress7
  let md7lp .0207405  * Sex + -.0013694 * Age
  let md7p1 1 / (1 + exp(md7lp - (-3.159952)))
  let md7p2 (1 / (1 + exp(md7lp - (-2.771992)))) - (1 / (1 + exp(md7lp - (-3.159952))))
  let md7p3 (1 / (1 + exp(md7lp - (-1.938303)))) - (1 / (1 + exp(md7lp - (-2.771992))))
  let md7p4 (1 / (1 + exp(md7lp - (-1.424983)))) - (1 / (1 + exp(md7lp - (-1.938303))))
  let md7p5 (1 / (1 + exp(md7lp - (-.7712794)))) - (1 / (1 + exp(md7lp - (-1.424983))))
  let md7p6 (1 / (1 + exp(md7lp - (-.3588872)))) - (1 / (1 + exp(md7lp - (-.7712794))))
  let md7p7 (1 / (1 + exp(md7lp - (.1443153)))) - (1 / (1 + exp(md7lp - (-.3588872))))
  let md7p8 (1 / (1 + exp(md7lp - (.5524399)))) - (1 / (1 + exp(md7lp - (.1443153))))
  let md7p9 (1 / (1 + exp(md7lp - (1.008043)))) - (1 / (1 + exp(md7lp - (.5524399))))
  let md7p10 (1 / (1 + exp(md7lp - (1.362138)))) - (1 / (1 + exp(md7lp - (1.008043))))
  let md7p11 (1 / (1 + exp(md7lp - (1.886699)))) - (1 / (1 + exp(md7lp - (1.362138))))
  let md7p12 (1 / (1 + exp(md7lp - (2.301939)))) - (1 / (1 + exp(md7lp - (1.886699))))
  let md7p13 (1 / (1 + exp(md7lp - (2.736843)))) - (1 / (1 + exp(md7lp - (2.301939))))
  let md7p14 (1 / (1 + exp(md7lp - (3.228902)))) - (1 / (1 + exp(md7lp - (2.736843))))
  let md7p15 (1 / (1 + exp(md7lp - (3.868306)))) - (1 / (1 + exp(md7lp - (3.228902))))
  let md7p16 (1 / (1 + exp(md7lp - (4.356662)))) - (1 / (1 + exp(md7lp - (3.868306))))
  let md7p17 (1 / (1 + exp(md7lp - (4.595495)))) - (1 / (1 + exp(md7lp - (4.356662))))
  let md7p18 (1 / (1 + exp(md7lp - (4.947709)))) - (1 / (1 + exp(md7lp - (4.595495))))
  let md7p19 (1 / (1 + exp(md7lp - (5.09734)))) - (1 / (1 + exp(md7lp - (4.947709))))
  set DistressProb random-float 1
  let cmd7p1 md7p1
  let cmd7p2 md7p1 + md7p2
  let cmd7p3 md7p1 + md7p2 + md7p3
  let cmd7p4 md7p1 + md7p2 + md7p3 + md7p4
  let cmd7p5 md7p1 + md7p2 + md7p3 + md7p4 + md7p5
  let cmd7p6 md7p1 + md7p2 + md7p3 + md7p4 + md7p5 + md7p6
  let cmd7p7 md7p1 + md7p2 + md7p3 + md7p4 + md7p5 + md7p6 + md7p7
  let cmd7p8 md7p1 + md7p2 + md7p3 + md7p4 + md7p5 + md7p6 + md7p7 + md7p8
  let cmd7p9 md7p1 + md7p2 + md7p3 + md7p4 + md7p5 + md7p6 + md7p7 + md7p8 + md7p9
  let cmd7p10 md7p1 + md7p2 + md7p3 + md7p4 + md7p5 + md7p6 + md7p7 + md7p8 + md7p9 + md7p10
  let cmd7p11 md7p1 + md7p2 + md7p3 + md7p4 + md7p5 + md7p6 + md7p7 + md7p8 + md7p9 + md7p10 + md7p11
  let cmd7p12 md7p1 + md7p2 + md7p3 + md7p4 + md7p5 + md7p6 + md7p7 + md7p8 + md7p9 + md7p10 + md7p11 + md7p12
  let cmd7p13 md7p1 + md7p2 + md7p3 + md7p4 + md7p5 + md7p6 + md7p7 + md7p8 + md7p9 + md7p10 + md7p11 + md7p12 + md7p13
  let cmd7p14 md7p1 + md7p2 + md7p3 + md7p4 + md7p5 + md7p6 + md7p7 + md7p8 + md7p9 + md7p10 + md7p11 + md7p12 + md7p13 + md7p14
  let cmd7p15 md7p1 + md7p2 + md7p3 + md7p4 + md7p5 + md7p6 + md7p7 + md7p8 + md7p9 + md7p10 + md7p11 + md7p12 + md7p13 + md7p14 + md7p15
  let cmd7p16 md7p1 + md7p2 + md7p3 + md7p4 + md7p5 + md7p6 + md7p7 + md7p8 + md7p9 + md7p10 + md7p11 + md7p12 + md7p13 + md7p14 + md7p15 + md7p16
  let cmd7p17 md7p1 + md7p2 + md7p3 + md7p4 + md7p5 + md7p6 + md7p7 + md7p8 + md7p9 + md7p10 + md7p11 + md7p12 + md7p13 + md7p14 + md7p15 + md7p16 + md7p17
  let cmd7p18 md7p1 + md7p2 + md7p3 + md7p4 + md7p5 + md7p6 + md7p7 + md7p8 + md7p9 + md7p10 + md7p11 + md7p12 + md7p13 + md7p14 + md7p15 + md7p16 + md7p17 + md7p18
  let cmd7p19 md7p1 + md7p2 + md7p3 + md7p4 + md7p5 + md7p6 + md7p7 + md7p8 + md7p9 + md7p10 + md7p11 + md7p12 + md7p13 + md7p14 + md7p15 + md7p16 + md7p17 + md7p18 + md7p19
  if DistressProb < cmd7p1 [set Distress 0]
  if DistressProb > cmd7p1 and DistressProb < cmd7p2 [set Distress 1]
  if DistressProb > cmd7p2 and DistressProb < cmd7p3 [set Distress 2]
  if DistressProb > cmd7p3 and DistressProb < cmd7p4 [set Distress 3]
  if DistressProb > cmd7p4 and DistressProb < cmd7p5 [set Distress 4]
  if DistressProb > cmd7p5 and DistressProb < cmd7p6 [set Distress 5]
  if DistressProb > cmd7p6 and DistressProb < cmd7p7 [set Distress 6]
  if DistressProb > cmd7p7 and DistressProb < cmd7p8 [set Distress 7]
  if DistressProb > cmd7p8 and DistressProb < cmd7p9 [set Distress 8]
  if DistressProb > cmd7p9 and DistressProb < cmd7p10 [set Distress 9]
  if DistressProb > cmd7p10 and DistressProb < cmd7p11 [set Distress 10]
  if DistressProb > cmd7p11 and DistressProb < cmd7p12 [set Distress 11]
  if DistressProb > cmd7p12 and DistressProb < cmd7p13 [set Distress 12]
  if DistressProb > cmd7p13 and DistressProb < cmd7p14 [set Distress 13]
  if DistressProb > cmd7p14 and DistressProb < cmd7p15 [set Distress 14]
  if DistressProb > cmd7p15 and DistressProb < cmd7p16 [set Distress 15]
  if DistressProb > cmd7p16 and DistressProb < cmd7p17 [set Distress 16]
  if DistressProb > cmd7p17 and DistressProb < cmd7p18 [set Distress 17]
  if DistressProb > cmd7p18 and DistressProb < cmd7p19 [set Distress 18]
  if DistressProb > cmd7p19 [set Distress 19]
  set ycor Distress
  AssignColor
end

to AssignDistress8
  let md8lp -.0169962 * Sex + .0010318 * Age
  let md8p1 1 / (1 + exp(md8lp - (-3.392188)))
  let md8p2 (1 / (1 + exp(md8lp - (-2.996602)))) - (1 / (1 + exp(md8lp - (-3.392188))))
  let md8p3 (1 / (1 + exp(md8lp - (-2.220649)))) - (1 / (1 + exp(md8lp - (-2.996602))))
  let md8p4 (1 / (1 + exp(md8lp - (-1.657743)))) - (1 / (1 + exp(md8lp - (-2.220649))))
  let md8p5 (1 / (1 + exp(md8lp - (-1.121422)))) - (1 / (1 + exp(md8lp - (-1.657743))))
  let md8p6 (1 / (1 + exp(md8lp - (-.7204331)))) - (1 / (1 + exp(md8lp - (-1.121422))))
  let md8p7 (1 / (1 + exp(md8lp - (-.2998538)))) - (1 / (1 + exp(md8lp - (-.7204331))))
  let md8p8 (1 / (1 + exp(md8lp - (.2124866)))) - (1 / (1 + exp(md8lp - (-.2998538))))
  let md8p9 (1 / (1 + exp(md8lp - (.6271041)))) - (1 / (1 + exp(md8lp - (.2124866))))
  let md8p10 (1 / (1 + exp(md8lp - (.9141798)))) - (1 / (1 + exp(md8lp - (.6271041))))
  let md8p11 (1 / (1 + exp(md8lp - (1.230964)))) - (1 / (1 + exp(md8lp - (.9141798))))
  let md8p12 (1 / (1 + exp(md8lp - (1.681717)))) - (1 / (1 + exp(md8lp - (1.230964))))
  let md8p13 (1 / (1 + exp(md8lp - (2.336496)))) - (1 / (1 + exp(md8lp - (1.681717))))
  let md8p14 (1 / (1 + exp(md8lp - (2.830609)))) - (1 / (1 + exp(md8lp - (2.336496))))
  let md8p15 (1 / (1 + exp(md8lp - (3.143736)))) - (1 / (1 + exp(md8lp - (2.830609))))
  let md8p16 (1 / (1 + exp(md8lp - (3.349869)))) - (1 / (1 + exp(md8lp - (3.143736))))
  let md8p17 (1 / (1 + exp(md8lp - (3.461873)))) - (1 / (1 + exp(md8lp - (3.349869))))
  let md8p18 (1 / (1 + exp(md8lp - (3.603931)))) - (1 / (1 + exp(md8lp - (3.461873))))
  let md8p19 (1 / (1 + exp(md8lp - (3.815822)))) - (1 / (1 + exp(md8lp - (3.603931))))
  let md8p20 (1 / (1 + exp(md8lp - (4.595101)))) - (1 / (1 + exp(md8lp - (3.815822))))
  set DistressProb random-float 1
  let cmd8p1 md8p1
  let cmd8p2 md8p1 + md8p2
  let cmd8p3 md8p1 + md8p2 + md8p3
  let cmd8p4 md8p1 + md8p2 + md8p3 + md8p4
  let cmd8p5 md8p1 + md8p2 + md8p3 + md8p4 + md8p5
  let cmd8p6 md8p1 + md8p2 + md8p3 + md8p4 + md8p5 + md8p6
  let cmd8p7 md8p1 + md8p2 + md8p3 + md8p4 + md8p5 + md8p6 + md8p7
  let cmd8p8 md8p1 + md8p2 + md8p3 + md8p4 + md8p5 + md8p6 + md8p7 + md8p8
  let cmd8p9 md8p1 + md8p2 + md8p3 + md8p4 + md8p5 + md8p6 + md8p7 + md8p8 + md8p9
  let cmd8p10 md8p1 + md8p2 + md8p3 + md8p4 + md8p5 + md8p6 + md8p7 + md8p8 + md8p9 + md8p10
  let cmd8p11 md8p1 + md8p2 + md8p3 + md8p4 + md8p5 + md8p6 + md8p7 + md8p8 + md8p9 + md8p10 + md8p11
  let cmd8p12 md8p1 + md8p2 + md8p3 + md8p4 + md8p5 + md8p6 + md8p7 + md8p8 + md8p9 + md8p10 + md8p11 + md8p12
  let cmd8p13 md8p1 + md8p2 + md8p3 + md8p4 + md8p5 + md8p6 + md8p7 + md8p8 + md8p9 + md8p10 + md8p11 + md8p12 + md8p13
  let cmd8p14 md8p1 + md8p2 + md8p3 + md8p4 + md8p5 + md8p6 + md8p7 + md8p8 + md8p9 + md8p10 + md8p11 + md8p12 + md8p13 + md8p14
  let cmd8p15 md8p1 + md8p2 + md8p3 + md8p4 + md8p5 + md8p6 + md8p7 + md8p8 + md8p9 + md8p10 + md8p11 + md8p12 + md8p13 + md8p14 + md8p15
  let cmd8p16 md8p1 + md8p2 + md8p3 + md8p4 + md8p5 + md8p6 + md8p7 + md8p8 + md8p9 + md8p10 + md8p11 + md8p12 + md8p13 + md8p14 + md8p15 + md8p16
  let cmd8p17 md8p1 + md8p2 + md8p3 + md8p4 + md8p5 + md8p6 + md8p7 + md8p8 + md8p9 + md8p10 + md8p11 + md8p12 + md8p13 + md8p14 + md8p15 + md8p16 + md8p17
  let cmd8p18 md8p1 + md8p2 + md8p3 + md8p4 + md8p5 + md8p6 + md8p7 + md8p8 + md8p9 + md8p10 + md8p11 + md8p12 + md8p13 + md8p14 + md8p15 + md8p16 + md8p17 + md8p18
  let cmd8p19 md8p1 + md8p2 + md8p3 + md8p4 + md8p5 + md8p6 + md8p7 + md8p8 + md8p9 + md8p10 + md8p11 + md8p12 + md8p13 + md8p14 + md8p15 + md8p16 + md8p17 + md8p18 + md8p19
  if DistressProb < cmd8p1 [set Distress 0]
  if DistressProb > cmd8p1 and DistressProb < cmd8p2 [set Distress 1]
  if DistressProb > cmd8p2 and DistressProb < cmd8p3 [set Distress 2]
  if DistressProb > cmd8p3 and DistressProb < cmd8p4 [set Distress 3]
  if DistressProb > cmd8p4 and DistressProb < cmd8p5 [set Distress 4]
  if DistressProb > cmd8p5 and DistressProb < cmd8p6 [set Distress 5]
  if DistressProb > cmd8p6 and DistressProb < cmd8p7 [set Distress 6]
  if DistressProb > cmd8p7 and DistressProb < cmd8p8 [set Distress 7]
  if DistressProb > cmd8p8 and DistressProb < cmd8p9 [set Distress 8]
  if DistressProb > cmd8p9 and DistressProb < cmd8p10 [set Distress 9]
  if DistressProb > cmd8p10 and DistressProb < cmd8p11 [set Distress 10]
  if DistressProb > cmd8p11 and DistressProb < cmd8p12 [set Distress 11]
  if DistressProb > cmd8p12 and DistressProb < cmd8p13 [set Distress 12]
  if DistressProb > cmd8p13 and DistressProb < cmd8p14 [set Distress 13]
  if DistressProb > cmd8p14 and DistressProb < cmd8p15 [set Distress 14]
  if DistressProb > cmd8p15 and DistressProb < cmd8p16 [set Distress 15]
  if DistressProb > cmd8p16 and DistressProb < cmd8p17 [set Distress 16]
  if DistressProb > cmd8p17 and DistressProb < cmd8p18 [set Distress 17]
  if DistressProb > cmd8p18 and DistressProb < cmd8p19 [set Distress 18]
  if DistressProb > cmd8p19 [set Distress 19]
  set ycor Distress
  AssignColor
end

to AssignDistress9
  let md9lp .1771175 * Sex + .0009664 * Age
  let md9p1 1 / (1 + exp(md9lp - (-2.827777)))
  let md9p2 (1 / (1 + exp(md9lp - (-2.806801)))) - (1 / (1 + exp(md9lp - (-2.827777))))
  let md9p3 (1 / (1 + exp(md9lp - (-2.272365)))) - (1 / (1 + exp(md9lp - (-2.806801))))
  let md9p4 (1 / (1 + exp(md9lp - (-1.689013)))) - (1 / (1 + exp(md9lp - (-2.272365))))
  let md9p5 (1 / (1 + exp(md9lp - (-1.414251)))) - (1 / (1 + exp(md9lp - (-1.689013))))
  let md9p6 (1 / (1 + exp(md9lp - (-1.02556)))) - (1 / (1 + exp(md9lp - (-1.414251))))
  let md9p7 (1 / (1 + exp(md9lp - (-.5474401)))) - (1 / (1 + exp(md9lp - (-1.02556))))
  let md9p8 (1 / (1 + exp(md9lp - (-.2242942)))) - (1 / (1 + exp(md9lp - (-.5474401))))
  let md9p9 (1 / (1 + exp(md9lp - (.1283522)))) - (1 / (1 + exp(md9lp - (-.2242942))))
  let md9p10 (1 / (1 + exp(md9lp - (.4787705)))) - (1 / (1 + exp(md9lp - (.1283522))))
  let md9p11 (1 / (1 + exp(md9lp - (.9418597)))) - (1 / (1 + exp(md9lp - (.4787705))))
  let md9p12 (1 / (1 + exp(md9lp - (1.607193)))) - (1 / (1 + exp(md9lp - (.9418597))))
  let md9p13 (1 / (1 + exp(md9lp - (2.021885)))) - (1 / (1 + exp(md9lp - (1.607193))))
  let md9p14 (1 / (1 + exp(md9lp - (2.29172)))) - (1 / (1 + exp(md9lp - (2.021885))))
  let md9p15 (1 / (1 + exp(md9lp - (2.467197)))) - (1 / (1 + exp(md9lp - (2.29172))))
  let md9p16 (1 / (1 + exp(md9lp - (2.797503)))) - (1 / (1 + exp(md9lp - (2.467197))))
  let md9p17 (1 / (1 + exp(md9lp - (3.062587)))) - (1 / (1 + exp(md9lp - (2.797503))))
  let md9p18 (1 / (1 + exp(md9lp - (3.134188)))) - (1 / (1 + exp(md9lp - (3.0625879))))
  let md9p19 (1 / (1 + exp(md9lp - (3.835362)))) - (1 / (1 + exp(md9lp - (3.134188))))
  set DistressProb random-float 1
  let cmd9p1 md9p1
  let cmd9p2 md9p1 + md9p2
  let cmd9p3 md9p1 + md9p2 + md9p3
  let cmd9p4 md9p1 + md9p2 + md9p3 + md9p4
  let cmd9p5 md9p1 + md9p2 + md9p3 + md9p4 + md9p5
  let cmd9p6 md9p1 + md9p2 + md9p3 + md9p4 + md9p5 + md9p6
  let cmd9p7 md9p1 + md9p2 + md9p3 + md9p4 + md9p5 + md9p6 + md9p7
  let cmd9p8 md9p1 + md9p2 + md9p3 + md9p4 + md9p5 + md9p6 + md9p7 + md9p8
  let cmd9p9 md9p1 + md9p2 + md9p3 + md9p4 + md9p5 + md9p6 + md9p7 + md9p8 + md9p9
  let cmd9p10 md9p1 + md9p2 + md9p3 + md9p4 + md9p5 + md9p6 + md9p7 + md9p8 + md9p9 + md9p10
  let cmd9p11 md9p1 + md9p2 + md9p3 + md9p4 + md9p5 + md9p6 + md9p7 + md9p8 + md9p9 + md9p10 + md9p11
  let cmd9p12 md9p1 + md9p2 + md9p3 + md9p4 + md9p5 + md9p6 + md9p7 + md9p8 + md9p9 + md9p10 + md9p11 + md9p12
  let cmd9p13 md9p1 + md9p2 + md9p3 + md9p4 + md9p5 + md9p6 + md9p7 + md9p8 + md9p9 + md9p10 + md9p11 + md9p12 + md9p13
  let cmd9p14 md9p1 + md9p2 + md9p3 + md9p4 + md9p5 + md9p6 + md9p7 + md9p8 + md9p9 + md9p10 + md9p11 + md9p12 + md9p13 + md9p14
  let cmd9p15 md9p1 + md9p2 + md9p3 + md9p4 + md9p5 + md9p6 + md9p7 + md9p8 + md9p9 + md9p10 + md9p11 + md9p12 + md9p13 + md9p14 + md9p15
  let cmd9p16 md9p1 + md9p2 + md9p3 + md9p4 + md9p5 + md9p6 + md9p7 + md9p8 + md9p9 + md9p10 + md9p11 + md9p12 + md9p13 + md9p14 + md9p15 + md9p16
  let cmd9p17 md9p1 + md9p2 + md9p3 + md9p4 + md9p5 + md9p6 + md9p7 + md9p8 + md9p9 + md9p10 + md9p11 + md9p12 + md9p13 + md9p14 + md9p15 + md9p16 + md9p17
  let cmd9p18 md9p1 + md9p2 + md9p3 + md9p4 + md9p5 + md9p6 + md9p7 + md9p8 + md9p9 + md9p10 + md9p11 + md9p12 + md9p13 + md9p14 + md9p15 + md9p16 + md9p17 + md9p18
  let cmd9p19 md9p1 + md9p2 + md9p3 + md9p4 + md9p5 + md9p6 + md9p7 + md9p8 + md9p9 + md9p10 + md9p11 + md9p12 + md9p13 + md9p14 + md9p15 + md9p16 + md9p17 + md9p18 + md9p19
  if DistressProb < cmd9p1 [set Distress 0]
  if DistressProb > cmd9p1 and DistressProb < cmd9p2 [set Distress 1]
  if DistressProb > cmd9p2 and DistressProb < cmd9p3 [set Distress 2]
  if DistressProb > cmd9p3 and DistressProb < cmd9p4 [set Distress 3]
  if DistressProb > cmd9p4 and DistressProb < cmd9p5 [set Distress 4]
  if DistressProb > cmd9p5 and DistressProb < cmd9p6 [set Distress 5]
  if DistressProb > cmd9p6 and DistressProb < cmd9p7 [set Distress 6]
  if DistressProb > cmd9p7 and DistressProb < cmd9p8 [set Distress 7]
  if DistressProb > cmd9p8 and DistressProb < cmd9p9 [set Distress 8]
  if DistressProb > cmd9p9 and DistressProb < cmd9p10 [set Distress 9]
  if DistressProb > cmd9p10 and DistressProb < cmd9p11 [set Distress 10]
  if DistressProb > cmd9p11 and DistressProb < cmd9p12 [set Distress 11]
  if DistressProb > cmd9p12 and DistressProb < cmd9p13 [set Distress 12]
  if DistressProb > cmd9p13 and DistressProb < cmd9p14 [set Distress 13]
  if DistressProb > cmd9p14 and DistressProb < cmd9p15 [set Distress 14]
  if DistressProb > cmd9p15 and DistressProb < cmd9p16 [set Distress 15]
  if DistressProb > cmd9p16 and DistressProb < cmd9p17 [set Distress 16]
  if DistressProb > cmd9p17 and DistressProb < cmd9p18 [set Distress 17]
  if DistressProb > cmd9p18 and DistressProb < cmd9p19 [set Distress 18]
  if DistressProb > cmd9p19 [set Distress 19]
  set ycor Distress
  AssignColor
end

to AssignDistress10
  let md10lp .0669749 * Sex + .0010755 * Age
  let md10p1 1 / (1 + exp(md10lp - (-3.848061)))
  let md10p2 (1 / (1 + exp(md10lp - (-3.443241)))) - (1 / (1 + exp(md10lp - (-3.848061))))
  let md10p3 (1 / (1 + exp(md10lp - (-2.612904)))) - (1 / (1 + exp(md10lp - (-3.443241))))
  let md10p4 (1 / (1 + exp(md10lp - (-2.279994)))) - (1 / (1 + exp(md10lp - (-2.612904))))
  let md10p5 (1 / (1 + exp(md10lp - (-1.698799)))) - (1 / (1 + exp(md10lp - (-2.279994))))
  let md10p6 (1 / (1 + exp(md10lp - (-1.265356)))) - (1 / (1 + exp(md10lp - (-1.698799))))
  let md10p7 (1 / (1 + exp(md10lp - (-.8565296)))) - (1 / (1 + exp(md10lp - (-1.265356))))
  let md10p8 (1 / (1 + exp(md10lp - (-.4884561)))) - (1 / (1 + exp(md10lp - (-.8565296))))
  let md10p9 (1 / (1 + exp(md10lp - (-.081783)))) - (1 / (1 + exp(md10lp - (-.4884561))))
  let md10p10 (1 / (1 + exp(md10lp - (.1482268)))) - (1 / (1 + exp(md10lp - (-.081783))))
  let md10p11 (1 / (1 + exp(md10lp - (.4911516)))) - (1 / (1 + exp(md10lp - (.1482268))))
  let md10p12 (1 / (1 + exp(md10lp - (1.076213)))) - (1 / (1 + exp(md10lp - (.4911516))))
  let md10p13 (1 / (1 + exp(md10lp - (1.335303)))) - (1 / (1 + exp(md10lp - (1.076213))))
  let md10p14 (1 / (1 + exp(md10lp - (1.603571)))) - (1 / (1 + exp(md10lp - (1.335303))))
  let md10p15 (1 / (1 + exp(md10lp - (1.895289)))) - (1 / (1 + exp(md10lp - (1.603571))))
  let md10p16 (1 / (1 + exp(md10lp - (1.98817)))) - (1 / (1 + exp(md10lp - (1.895289))))
  let md10p17 (1 / (1 + exp(md10lp - (2.224739)))) - (1 / (1 + exp(md10lp - (1.98817))))
  let md10p18 (1 / (1 + exp(md10lp - (2.656621)))) - (1 / (1 + exp(md10lp - (2.224739))))
  let md10p19 (1 / (1 + exp(md10lp - (2.769993)))) - (1 / (1 + exp(md10lp - (2.656621))))
  let md10p20 (1 / (1 + exp(md10lp - (3.221356)))) - (1 / (1 + exp(md10lp - (2.769993))))
  set DistressProb random-float 1
  let cmd10p1 md10p1
  let cmd10p2 md10p1 + md10p2
  let cmd10p3 md10p1 + md10p2 + md10p3
  let cmd10p4 md10p1 + md10p2 + md10p3 + md10p4
  let cmd10p5 md10p1 + md10p2 + md10p3 + md10p4 + md10p5
  let cmd10p6 md10p1 + md10p2 + md10p3 + md10p4 + md10p5 + md10p6
  let cmd10p7 md10p1 + md10p2 + md10p3 + md10p4 + md10p5 + md10p6 + md10p7
  let cmd10p8 md10p1 + md10p2 + md10p3 + md10p4 + md10p5 + md10p6 + md10p7 + md10p8
  let cmd10p9 md10p1 + md10p2 + md10p3 + md10p4 + md10p5 + md10p6 + md10p7 + md10p8 + md10p9
  let cmd10p10 md10p1 + md10p2 + md10p3 + md10p4 + md10p5 + md10p6 + md10p7 + md10p8 + md10p9 + md10p10
  let cmd10p11 md10p1 + md10p2 + md10p3 + md10p4 + md10p5 + md10p6 + md10p7 + md10p8 + md10p9 + md10p10 + md10p11
  let cmd10p12 md10p1 + md10p2 + md10p3 + md10p4 + md10p5 + md10p6 + md10p7 + md10p8 + md10p9 + md10p10 + md10p11 + md10p12
  let cmd10p13 md10p1 + md10p2 + md10p3 + md10p4 + md10p5 + md10p6 + md10p7 + md10p8 + md10p9 + md10p10 + md10p11 + md10p12 + md10p13
  let cmd10p14 md10p1 + md10p2 + md10p3 + md10p4 + md10p5 + md10p6 + md10p7 + md10p8 + md10p9 + md10p10 + md10p11 + md10p12 + md10p13 + md10p14
  let cmd10p15 md10p1 + md10p2 + md10p3 + md10p4 + md10p5 + md10p6 + md10p7 + md10p8 + md10p9 + md10p10 + md10p11 + md10p12 + md10p13 + md10p14 + md10p15
  let cmd10p16 md10p1 + md10p2 + md10p3 + md10p4 + md10p5 + md10p6 + md10p7 + md10p8 + md10p9 + md10p10 + md10p11 + md10p12 + md10p13 + md10p14 + md10p15 + md10p16
  let cmd10p17 md10p1 + md10p2 + md10p3 + md10p4 + md10p5 + md10p6 + md10p7 + md10p8 + md10p9 + md10p10 + md10p11 + md10p12 + md10p13 + md10p14 + md10p15 + md10p16 + md10p17
  let cmd10p18 md10p1 + md10p2 + md10p3 + md10p4 + md10p5 + md10p6 + md10p7 + md10p8 + md10p9 + md10p10 + md10p11 + md10p12 + md10p13 + md10p14 + md10p15 + md10p16 + md10p17 + md10p18
  let cmd10p19 md10p1 + md10p2 + md10p3 + md10p4 + md10p5 + md10p6 + md10p7 + md10p8 + md10p9 + md10p10 + md10p11 + md10p12 + md10p13 + md10p14 + md10p15 + md10p16 + md10p17 + md10p18 + md10p19
  let cmd10p20 md10p1 + md10p2 + md10p3 + md10p4 + md10p5 + md10p6 + md10p7 + md10p8 + md10p9 + md10p10 + md10p11 + md10p12 + md10p13 + md10p14 + md10p15 + md10p16 + md10p17 + md10p18 + md10p19 + md10p20
  if DistressProb < cmd10p1 [set Distress 0]
  if DistressProb > cmd10p1 and DistressProb < cmd10p2 [set Distress 1]
  if DistressProb > cmd10p2 and DistressProb < cmd10p3 [set Distress 2]
  if DistressProb > cmd10p3 and DistressProb < cmd10p4 [set Distress 3]
  if DistressProb > cmd10p4 and DistressProb < cmd10p5 [set Distress 4]
  if DistressProb > cmd10p5 and DistressProb < cmd10p6 [set Distress 5]
  if DistressProb > cmd10p6 and DistressProb < cmd10p7 [set Distress 6]
  if DistressProb > cmd10p7 and DistressProb < cmd10p8 [set Distress 7]
  if DistressProb > cmd10p8 and DistressProb < cmd10p9 [set Distress 8]
  if DistressProb > cmd10p9 and DistressProb < cmd10p10 [set Distress 9]
  if DistressProb > cmd10p10 and DistressProb < cmd10p11 [set Distress 10]
  if DistressProb > cmd10p11 and DistressProb < cmd10p12 [set Distress 11]
  if DistressProb > cmd10p12 and DistressProb < cmd10p13 [set Distress 12]
  if DistressProb > cmd10p13 and DistressProb < cmd10p14 [set Distress 13]
  if DistressProb > cmd10p14 and DistressProb < cmd10p15 [set Distress 14]
  if DistressProb > cmd10p15 and DistressProb < cmd10p16 [set Distress 15]
  if DistressProb > cmd10p16 and DistressProb < cmd10p17 [set Distress 16]
  if DistressProb > cmd10p17 and DistressProb < cmd10p18 [set Distress 17]
  if DistressProb > cmd10p18 and DistressProb < cmd10p19 [set Distress 18]
  if DistressProb > cmd10p19 and DistressProb < cmd10p20 [set Distress 19]
  if DistressProb > cmd10p20 [set Distress 20]
  set ycor Distress
  AssignColor
end


to AssignDistress11
  let md11lp -.1439852 * Sex + -.0021999 * Age
  let md11p1 1 / (1 + exp(md11lp - (-3.216832)))
  let md11p2 (1 / (1 + exp(md11lp - (-2.966499)))) - (1 / (1 + exp(md11lp - (-3.216832))))
  let md11p3 (1 / (1 + exp(md11lp - (-2.759143)))) - (1 / (1 + exp(md11lp - (-2.966499))))
  let md11p4 (1 / (1 + exp(md11lp - (-2.689829)))) - (1 / (1 + exp(md11lp - (-2.759143))))
  let md11p5 (1 / (1 + exp(md11lp - (-2.177993)))) - (1 / (1 + exp(md11lp - (-2.689829))))
  let md11p6 (1 / (1 + exp(md11lp - (-2.10662)))) - (1 / (1 + exp(md11lp - (-2.177993))))
  let md11p7 (1 / (1 + exp(md11lp - (-1.72119)))) - (1 / (1 + exp(md11lp - (-2.10662))))
  let md11p8 (1 / (1 + exp(md11lp - (-1.427967)))) - (1 / (1 + exp(md11lp - (-1.72119))))
  let md11p9 (1 / (1 + exp(md11lp - (-1.03168)))) - (1 / (1 + exp(md11lp - (-1.427967))))
  let md11p10 (1 / (1 + exp(md11lp - (-.7926304)))) - (1 / (1 + exp(md11lp - (-1.03168))))
  let md11p11 (1 / (1 + exp(md11lp - (-.338246)))) - (1 / (1 + exp(md11lp - (-.7926304))))
  let md11p12 (1 / (1 + exp(md11lp - (.0158851)))) - (1 / (1 + exp(md11lp - (-.338246))))
  let md11p13 (1 / (1 + exp(md11lp - (.5901105)))) - (1 / (1 + exp(md11lp - (.0158851))))
  let md11p14 (1 / (1 + exp(md11lp - (1.021621)))) - (1 / (1 + exp(md11lp - (.5901105))))
  let md11p15 (1 / (1 + exp(md11lp - (1.158055)))) - (1 / (1 + exp(md11lp - (1.021621))))
  let md11p16 (1 / (1 + exp(md11lp - (1.834133)))) - (1 / (1 + exp(md11lp - (1.158055))))
  let md11p17 (1 / (1 + exp(md11lp - (1.974706)))) - (1 / (1 + exp(md11lp - (1.834133))))
  let md11p18 (1 / (1 + exp(md11lp - (2.099372)))) - (1 / (1 + exp(md11lp - (1.974706))))
  let md11p19 (1 / (1 + exp(md11lp - (2.519847)))) - (1 / (1 + exp(md11lp - (2.099372))))
  let md11p20 (1 / (1 + exp(md11lp - (2.962577)))) - (1 / (1 + exp(md11lp - (2.519847))))
  set DistressProb random-float 1
  let cmd11p1 md11p1
  let cmd11p2 md11p1 + md11p2
  let cmd11p3 md11p1 + md11p2 + md11p3
  let cmd11p4 md11p1 + md11p2 + md11p3 + md11p4
  let cmd11p5 md11p1 + md11p2 + md11p3 + md11p4 + md11p5
  let cmd11p6 md11p1 + md11p2 + md11p3 + md11p4 + md11p5 + md11p6
  let cmd11p7 md11p1 + md11p2 + md11p3 + md11p4 + md11p5 + md11p6 + md11p7
  let cmd11p8 md11p1 + md11p2 + md11p3 + md11p4 + md11p5 + md11p6 + md11p7 + md11p8
  let cmd11p9 md11p1 + md11p2 + md11p3 + md11p4 + md11p5 + md11p6 + md11p7 + md11p8 + md11p9
  let cmd11p10 md11p1 + md11p2 + md11p3 + md11p4 + md11p5 + md11p6 + md11p7 + md11p8 + md11p9 + md11p10
  let cmd11p11 md11p1 + md11p2 + md11p3 + md11p4 + md11p5 + md11p6 + md11p7 + md11p8 + md11p9 + md11p10 + md11p11
  let cmd11p12 md11p1 + md11p2 + md11p3 + md11p4 + md11p5 + md11p6 + md11p7 + md11p8 + md11p9 + md11p10 + md11p11 + md11p12
  let cmd11p13 md11p1 + md11p2 + md11p3 + md11p4 + md11p5 + md11p6 + md11p7 + md11p8 + md11p9 + md11p10 + md11p11 + md11p12 + md11p13
  let cmd11p14 md11p1 + md11p2 + md11p3 + md11p4 + md11p5 + md11p6 + md11p7 + md11p8 + md11p9 + md11p10 + md11p11 + md11p12 + md11p13 + md11p14
  let cmd11p15 md11p1 + md11p2 + md11p3 + md11p4 + md11p5 + md11p6 + md11p7 + md11p8 + md11p9 + md11p10 + md11p11 + md11p12 + md11p13 + md11p14 + md11p15
  let cmd11p16 md11p1 + md11p2 + md11p3 + md11p4 + md11p5 + md11p6 + md11p7 + md11p8 + md11p9 + md11p10 + md11p11 + md11p12 + md11p13 + md11p14 + md11p15 + md11p16
  let cmd11p17 md11p1 + md11p2 + md11p3 + md11p4 + md11p5 + md11p6 + md11p7 + md11p8 + md11p9 + md11p10 + md11p11 + md11p12 + md11p13 + md11p14 + md11p15 + md11p16 + md11p17
  let cmd11p18 md11p1 + md11p2 + md11p3 + md11p4 + md11p5 + md11p6 + md11p7 + md11p8 + md11p9 + md11p10 + md11p11 + md11p12 + md11p13 + md11p14 + md11p15 + md11p16 + md11p17 + md11p18
  let cmd11p19 md11p1 + md11p2 + md11p3 + md11p4 + md11p5 + md11p6 + md11p7 + md11p8 + md11p9 + md11p10 + md11p11 + md11p12 + md11p13 + md11p14 + md11p15 + md11p16 + md11p17 + md11p18 + md11p19
  let cmd11p20 md11p1 + md11p2 + md11p3 + md11p4 + md11p5 + md11p6 + md11p7 + md11p8 + md11p9 + md11p10 + md11p11 + md11p12 + md11p13 + md11p14 + md11p15 + md11p16 + md11p17 + md11p18 + md11p19 + md11p20
  if DistressProb < cmd11p1 [set Distress 0]
  if DistressProb > cmd11p1 and DistressProb < cmd11p2 [set Distress 1]
  if DistressProb > cmd11p2 and DistressProb < cmd11p3 [set Distress 2]
  if DistressProb > cmd11p3 and DistressProb < cmd11p4 [set Distress 3]
  if DistressProb > cmd11p4 and DistressProb < cmd11p5 [set Distress 4]
  if DistressProb > cmd11p5 and DistressProb < cmd11p6 [set Distress 5]
  if DistressProb > cmd11p6 and DistressProb < cmd11p7 [set Distress 6]
  if DistressProb > cmd11p7 and DistressProb < cmd11p8 [set Distress 7]
  if DistressProb > cmd11p8 and DistressProb < cmd11p9 [set Distress 8]
  if DistressProb > cmd11p9 and DistressProb < cmd11p10 [set Distress 9]
  if DistressProb > cmd11p10 and DistressProb < cmd11p11 [set Distress 10]
  if DistressProb > cmd11p11 and DistressProb < cmd11p12 [set Distress 11]
  if DistressProb > cmd11p12 and DistressProb < cmd11p13 [set Distress 12]
  if DistressProb > cmd11p13 and DistressProb < cmd11p14 [set Distress 13]
  if DistressProb > cmd11p14 and DistressProb < cmd11p15 [set Distress 14]
  if DistressProb > cmd11p15 and DistressProb < cmd11p16 [set Distress 15]
  if DistressProb > cmd11p16 and DistressProb < cmd11p17 [set Distress 16]
  if DistressProb > cmd11p17 and DistressProb < cmd11p18 [set Distress 17]
  if DistressProb > cmd11p18 and DistressProb < cmd11p19 [set Distress 18]
  if DistressProb > cmd11p19 and DistressProb < cmd11p20 [set Distress 19]
  if DistressProb > cmd11p20 [set Distress 20]
  set ycor Distress
  AssignColor
end

to AssignDistress12
  let md12lp .0928085 * Sex + .014498 * Age
  let md12p1 1 / (1 + exp(md12lp - (-4.280105)))
  let md12p2 (1 / (1 + exp(md12lp - (-4.064543)))) - (1 / (1 + exp(md12lp - (-4.280105))))
  let md12p3 (1 / (1 + exp(md12lp - (-3.412671)))) - (1 / (1 + exp(md12lp - (-4.064543))))
  let md12p4 (1 / (1 + exp(md12lp - (-2.706704)))) - (1 / (1 + exp(md12lp - (-3.412671))))
  let md12p5 (1 / (1 + exp(md12lp - (-2.16676)))) - (1 / (1 + exp(md12lp - (-2.706704))))
  let md12p6 (1 / (1 + exp(md12lp - (-1.76838)))) - (1 / (1 + exp(md12lp - (-2.16676))))
  let md12p7 (1 / (1 + exp(md12lp - (-1.479488)))) - (1 / (1 + exp(md12lp - (-1.76838))))
  let md12p8 (1 / (1 + exp(md12lp - (-.9366498)))) - (1 / (1 + exp(md12lp - (-1.479488))))
  let md12p9 (1 / (1 + exp(md12lp - (-.7633447)))) - (1 / (1 + exp(md12lp - (-.9366498))))
  let md12p10 (1 / (1 + exp(md12lp - (-.5569802)))) - (1 / (1 + exp(md12lp - (-.7633447))))
  let md12p11 (1 / (1 + exp(md12lp - (-.1427462)))) - (1 / (1 + exp(md12lp - (-.5569802))))
  let md12p12 (1 / (1 + exp(md12lp - (.2954372)))) - (1 / (1 + exp(md12lp - (-.1427462))))
  let md12p13 (1 / (1 + exp(md12lp - (.5247761)))) - (1 / (1 + exp(md12lp - (.2954372))))
  let md12p14 (1 / (1 + exp(md12lp - (.8974985)))) - (1 / (1 + exp(md12lp - (.5247761))))
  let md12p15 (1 / (1 + exp(md12lp - (1.269689)))) - (1 / (1 + exp(md12lp - (.8974985))))
  let md12p16 (1 / (1 + exp(md12lp - (1.578507)))) - (1 / (1 + exp(md12lp - (1.269689))))
  let md12p17 (1 / (1 + exp(md12lp - (1.924777)))) - (1 / (1 + exp(md12lp - (1.578507))))
  let md12p18 (1 / (1 + exp(md12lp - (2.310037)))) - (1 / (1 + exp(md12lp - (1.924777))))
  let md12p19 (1 / (1 + exp(md12lp - (2.754099)))) - (1 / (1 + exp(md12lp - (2.310037))))
  set DistressProb random-float 1
  let cmd12p1 md12p1
  let cmd12p2 md12p1 + md12p2
  let cmd12p3 md12p1 + md12p2 + md12p3
  let cmd12p4 md12p1 + md12p2 + md12p3 + md12p4
  let cmd12p5 md12p1 + md12p2 + md12p3 + md12p4 + md12p5
  let cmd12p6 md12p1 + md12p2 + md12p3 + md12p4 + md12p5 + md12p6
  let cmd12p7 md12p1 + md12p2 + md12p3 + md12p4 + md12p5 + md12p6 + md12p7
  let cmd12p8 md12p1 + md12p2 + md12p3 + md12p4 + md12p5 + md12p6 + md12p7 + md12p8
  let cmd12p9 md12p1 + md12p2 + md12p3 + md12p4 + md12p5 + md12p6 + md12p7 + md12p8 + md12p9
  let cmd12p10 md12p1 + md12p2 + md12p3 + md12p4 + md12p5 + md12p6 + md12p7 + md12p8 + md12p9 + md12p10
  let cmd12p11 md12p1 + md12p2 + md12p3 + md12p4 + md12p5 + md12p6 + md12p7 + md12p8 + md12p9 + md12p10 + md12p11
  let cmd12p12 md12p1 + md12p2 + md12p3 + md12p4 + md12p5 + md12p6 + md12p7 + md12p8 + md12p9 + md12p10 + md12p11 + md12p12
  let cmd12p13 md12p1 + md12p2 + md12p3 + md12p4 + md12p5 + md12p6 + md12p7 + md12p8 + md12p9 + md12p10 + md12p11 + md12p12 + md12p13
  let cmd12p14 md12p1 + md12p2 + md12p3 + md12p4 + md12p5 + md12p6 + md12p7 + md12p8 + md12p9 + md12p10 + md12p11 + md12p12 + md12p13 + md12p14
  let cmd12p15 md12p1 + md12p2 + md12p3 + md12p4 + md12p5 + md12p6 + md12p7 + md12p8 + md12p9 + md12p10 + md12p11 + md12p12 + md12p13 + md12p14 + md12p15
  let cmd12p16 md12p1 + md12p2 + md12p3 + md12p4 + md12p5 + md12p6 + md12p7 + md12p8 + md12p9 + md12p10 + md12p11 + md12p12 + md12p13 + md12p14 + md12p15 + md12p16
  let cmd12p17 md12p1 + md12p2 + md12p3 + md12p4 + md12p5 + md12p6 + md12p7 + md12p8 + md12p9 + md12p10 + md12p11 + md12p12 + md12p13 + md12p14 + md12p15 + md12p16 + md12p17
  let cmd12p18 md12p1 + md12p2 + md12p3 + md12p4 + md12p5 + md12p6 + md12p7 + md12p8 + md12p9 + md12p10 + md12p11 + md12p12 + md12p13 + md12p14 + md12p15 + md12p16 + md12p17 + md12p18
  let cmd12p19 md12p1 + md12p2 + md12p3 + md12p4 + md12p5 + md12p6 + md12p7 + md12p8 + md12p9 + md12p10 + md12p11 + md12p12 + md12p13 + md12p14 + md12p15 + md12p16 + md12p17 + md12p18 + md12p19
  if DistressProb < cmd12p1 [set Distress 0]
  if DistressProb > cmd12p1 and DistressProb < cmd12p2 [set Distress 1]
  if DistressProb > cmd12p2 and DistressProb < cmd12p3 [set Distress 2]
  if DistressProb > cmd12p3 and DistressProb < cmd12p4 [set Distress 3]
  if DistressProb > cmd12p4 and DistressProb < cmd12p5 [set Distress 4]
  if DistressProb > cmd12p5 and DistressProb < cmd12p6 [set Distress 5]
  if DistressProb > cmd12p6 and DistressProb < cmd12p7 [set Distress 6]
  if DistressProb > cmd12p7 and DistressProb < cmd12p8 [set Distress 7]
  if DistressProb > cmd12p8 and DistressProb < cmd12p9 [set Distress 8]
  if DistressProb > cmd12p9 and DistressProb < cmd12p10 [set Distress 9]
  if DistressProb > cmd12p10 and DistressProb < cmd12p11 [set Distress 10]
  if DistressProb > cmd12p11 and DistressProb < cmd12p12 [set Distress 11]
  if DistressProb > cmd12p12 and DistressProb < cmd12p13 [set Distress 12]
  if DistressProb > cmd12p13 and DistressProb < cmd12p14 [set Distress 13]
  if DistressProb > cmd12p14 and DistressProb < cmd12p15 [set Distress 14]
  if DistressProb > cmd12p15 and DistressProb < cmd12p16 [set Distress 15]
  if DistressProb > cmd12p16 and DistressProb < cmd12p17 [set Distress 16]
  if DistressProb > cmd12p17 and DistressProb < cmd12p18 [set Distress 17]
  if DistressProb > cmd12p18 and DistressProb < cmd12p19 [set Distress 18]
  if DistressProb > cmd12p19 [set Distress 19]
  set ycor Distress
  AssignColor
end

to AssignColor
  if Distress < RemissionCutpoint and CurrentEpisode = 0 [ set color white ]
  if Distress < RemissionCutpoint and CurrentEpisode = 1 [set color orange ]
  if Distress >= RemissionCutpoint and Distress < DxCutpoint and CurrentEpisode = 1 [set color orange ]
  if Distress >= RemissionCutpoint and Distress < DxCutpoint and CurrentEpisode = 0 [set color yellow ]
  if Distress >= DxCutPoint [set color red]
end

to WriteToFile
  file-open "C:/data/trial_output.csv"
  file-print (word who "," Sex "," Age "," Diathesis "," Treatment "," Distress1 "," Distress24 "," Distress48 ","Distress72 "," Distress96 "," Distress120 "," Distress144 "," Distress168 "," Distress192 "," DistressLastEp "," CurrentEpisode "," CurrentEpisodeDuration "," LastEpisodeDuration "," EpisodeCount "," LastEpisodeEnds "," FirstEpisodeOnset "," S0 "," S1 "," S2 "," S3 "," S4 "," S5 "," S6 "," S7 "," S8 "," S9 "," S10 "," S11 "," S12)
  file-close-all
end
@#$#@#$#@
GRAPHICS-WINDOW
11
10
1029
229
-1
-1
10.0
1
10
1
1
1
0
0
0
1
0
100
0
20
0
0
1
ticks
30.0

BUTTON
35
322
166
355
Simulate Diathesis
SimulateDiathesis
NIL
1
T
OBSERVER
NIL
NIL
NIL
NIL
1

SLIDER
35
270
206
303
SampleSize
SampleSize
0
100000
20000.0
1000
1
NIL
HORIZONTAL

BUTTON
629
318
692
351
NIL
go
T
1
T
OBSERVER
NIL
NIL
NIL
NIL
1

BUTTON
238
322
361
355
Add Dx Cutpoint
AddDxCutpoint
NIL
1
T
OBSERVER
NIL
NIL
NIL
NIL
1

SLIDER
236
270
408
303
DxCutpoint
DxCutpoint
0
20
13.0
1
1
NIL
HORIZONTAL

SLIDER
432
269
604
302
RemissionCutpoint
RemissionCutpoint
0
24
6.0
1
1
NIL
HORIZONTAL

BUTTON
432
321
594
354
Add Remission Cutpoint
AddRemissionCutpoint
NIL
1
T
OBSERVER
NIL
NIL
NIL
NIL
1

BUTTON
40
385
104
419
NIL
Clear
NIL
1
T
OBSERVER
NIL
NIL
NIL
NIL
1

MONITOR
886
267
943
312
Month
Months
17
1
11

MONITOR
877
355
951
400
NIL
SampleSize
17
1
11

SLIDER
628
272
800
305
TreatmentEffect
TreatmentEffect
0
1
0.35
0.01
1
NIL
HORIZONTAL

@#$#@#$#@
## WHAT IS IT?

The model depicts variation in distress ratings over time, simulated using K6 data from a National Longitudinal Cohort Study. The simulation unfolds in one month intervals, since K6 ratings cover the past month.

## HOW IT WORKS

A "diathesis" variable depicts the average (within person) level of distress. Variability around this average is based calculation of predicted values from ordinal regression models fit within strata defined by this diathsis. 

## HOW TO USE IT

First specify the number of entities to be simulated. Next, click the "simulate diathesis" button. A valuable will be assigned to each entity using probabilities estimate from the survey data. You can add a cut-point for incidence of a mood episode and another for remission in order to see how the purely dimensional simulation would look through the lens of a categorical, epidsode-based, definition. Red depicts active symptoms above the incidence threshold, yellow depicts entities in remission, and orange depicts entities whose symptoms are below the incidence threshold (subclinical symptoms) or when they have not been below the remission threshold long enough (2 months) to qualify for being "in remission."

## THINGS TO NOTICE

Note that there is no inherent categories, but that by applying the types of threshold-based distinctions found in DSM, the appearance of episodes is created. Episodes occur even among entities at low overall risk, but these "episodes" will tend to be short lived. At the highest level of diathesis there is chronic depression - the occurrences of remissions (entities return to the colour yellow) is unusual. 

## THINGS TO TRY

By changing the thresholds used to assign incidence and remission the epidemiology, as seen through the lens of episodes, changes dramatically, but the underlying true dimensional dynamics do not change at all. 
@#$#@#$#@
default
true
0
Polygon -7500403 true true 150 5 40 250 150 205 260 250

airplane
true
0
Polygon -7500403 true true 150 0 135 15 120 60 120 105 15 165 15 195 120 180 135 240 105 270 120 285 150 270 180 285 210 270 165 240 180 180 285 195 285 165 180 105 180 60 165 15

arrow
true
0
Polygon -7500403 true true 150 0 0 150 105 150 105 293 195 293 195 150 300 150

box
false
0
Polygon -7500403 true true 150 285 285 225 285 75 150 135
Polygon -7500403 true true 150 135 15 75 150 15 285 75
Polygon -7500403 true true 15 75 15 225 150 285 150 135
Line -16777216 false 150 285 150 135
Line -16777216 false 150 135 15 75
Line -16777216 false 150 135 285 75

bug
true
0
Circle -7500403 true true 96 182 108
Circle -7500403 true true 110 127 80
Circle -7500403 true true 110 75 80
Line -7500403 true 150 100 80 30
Line -7500403 true 150 100 220 30

butterfly
true
0
Polygon -7500403 true true 150 165 209 199 225 225 225 255 195 270 165 255 150 240
Polygon -7500403 true true 150 165 89 198 75 225 75 255 105 270 135 255 150 240
Polygon -7500403 true true 139 148 100 105 55 90 25 90 10 105 10 135 25 180 40 195 85 194 139 163
Polygon -7500403 true true 162 150 200 105 245 90 275 90 290 105 290 135 275 180 260 195 215 195 162 165
Polygon -16777216 true false 150 255 135 225 120 150 135 120 150 105 165 120 180 150 165 225
Circle -16777216 true false 135 90 30
Line -16777216 false 150 105 195 60
Line -16777216 false 150 105 105 60

car
false
0
Polygon -7500403 true true 300 180 279 164 261 144 240 135 226 132 213 106 203 84 185 63 159 50 135 50 75 60 0 150 0 165 0 225 300 225 300 180
Circle -16777216 true false 180 180 90
Circle -16777216 true false 30 180 90
Polygon -16777216 true false 162 80 132 78 134 135 209 135 194 105 189 96 180 89
Circle -7500403 true true 47 195 58
Circle -7500403 true true 195 195 58

circle
false
0
Circle -7500403 true true 0 0 300

circle 2
false
0
Circle -7500403 true true 0 0 300
Circle -16777216 true false 30 30 240

cow
false
0
Polygon -7500403 true true 200 193 197 249 179 249 177 196 166 187 140 189 93 191 78 179 72 211 49 209 48 181 37 149 25 120 25 89 45 72 103 84 179 75 198 76 252 64 272 81 293 103 285 121 255 121 242 118 224 167
Polygon -7500403 true true 73 210 86 251 62 249 48 208
Polygon -7500403 true true 25 114 16 195 9 204 23 213 25 200 39 123

cylinder
false
0
Circle -7500403 true true 0 0 300

dot
false
0
Circle -7500403 true true 90 90 120

face happy
false
0
Circle -7500403 true true 8 8 285
Circle -16777216 true false 60 75 60
Circle -16777216 true false 180 75 60
Polygon -16777216 true false 150 255 90 239 62 213 47 191 67 179 90 203 109 218 150 225 192 218 210 203 227 181 251 194 236 217 212 240

face neutral
false
0
Circle -7500403 true true 8 7 285
Circle -16777216 true false 60 75 60
Circle -16777216 true false 180 75 60
Rectangle -16777216 true false 60 195 240 225

face sad
false
0
Circle -7500403 true true 8 8 285
Circle -16777216 true false 60 75 60
Circle -16777216 true false 180 75 60
Polygon -16777216 true false 150 168 90 184 62 210 47 232 67 244 90 220 109 205 150 198 192 205 210 220 227 242 251 229 236 206 212 183

fish
false
0
Polygon -1 true false 44 131 21 87 15 86 0 120 15 150 0 180 13 214 20 212 45 166
Polygon -1 true false 135 195 119 235 95 218 76 210 46 204 60 165
Polygon -1 true false 75 45 83 77 71 103 86 114 166 78 135 60
Polygon -7500403 true true 30 136 151 77 226 81 280 119 292 146 292 160 287 170 270 195 195 210 151 212 30 166
Circle -16777216 true false 215 106 30

flag
false
0
Rectangle -7500403 true true 60 15 75 300
Polygon -7500403 true true 90 150 270 90 90 30
Line -7500403 true 75 135 90 135
Line -7500403 true 75 45 90 45

flower
false
0
Polygon -10899396 true false 135 120 165 165 180 210 180 240 150 300 165 300 195 240 195 195 165 135
Circle -7500403 true true 85 132 38
Circle -7500403 true true 130 147 38
Circle -7500403 true true 192 85 38
Circle -7500403 true true 85 40 38
Circle -7500403 true true 177 40 38
Circle -7500403 true true 177 132 38
Circle -7500403 true true 70 85 38
Circle -7500403 true true 130 25 38
Circle -7500403 true true 96 51 108
Circle -16777216 true false 113 68 74
Polygon -10899396 true false 189 233 219 188 249 173 279 188 234 218
Polygon -10899396 true false 180 255 150 210 105 210 75 240 135 240

house
false
0
Rectangle -7500403 true true 45 120 255 285
Rectangle -16777216 true false 120 210 180 285
Polygon -7500403 true true 15 120 150 15 285 120
Line -16777216 false 30 120 270 120

leaf
false
0
Polygon -7500403 true true 150 210 135 195 120 210 60 210 30 195 60 180 60 165 15 135 30 120 15 105 40 104 45 90 60 90 90 105 105 120 120 120 105 60 120 60 135 30 150 15 165 30 180 60 195 60 180 120 195 120 210 105 240 90 255 90 263 104 285 105 270 120 285 135 240 165 240 180 270 195 240 210 180 210 165 195
Polygon -7500403 true true 135 195 135 240 120 255 105 255 105 285 135 285 165 240 165 195

line
true
0
Line -7500403 true 150 0 150 300

line half
true
0
Line -7500403 true 150 0 150 150

pentagon
false
0
Polygon -7500403 true true 150 15 15 120 60 285 240 285 285 120

person
false
0
Circle -7500403 true true 110 5 80
Polygon -7500403 true true 105 90 120 195 90 285 105 300 135 300 150 225 165 300 195 300 210 285 180 195 195 90
Rectangle -7500403 true true 127 79 172 94
Polygon -7500403 true true 195 90 240 150 225 180 165 105
Polygon -7500403 true true 105 90 60 150 75 180 135 105

plant
false
0
Rectangle -7500403 true true 135 90 165 300
Polygon -7500403 true true 135 255 90 210 45 195 75 255 135 285
Polygon -7500403 true true 165 255 210 210 255 195 225 255 165 285
Polygon -7500403 true true 135 180 90 135 45 120 75 180 135 210
Polygon -7500403 true true 165 180 165 210 225 180 255 120 210 135
Polygon -7500403 true true 135 105 90 60 45 45 75 105 135 135
Polygon -7500403 true true 165 105 165 135 225 105 255 45 210 60
Polygon -7500403 true true 135 90 120 45 150 15 180 45 165 90

sheep
false
15
Circle -1 true true 203 65 88
Circle -1 true true 70 65 162
Circle -1 true true 150 105 120
Polygon -7500403 true false 218 120 240 165 255 165 278 120
Circle -7500403 true false 214 72 67
Rectangle -1 true true 164 223 179 298
Polygon -1 true true 45 285 30 285 30 240 15 195 45 210
Circle -1 true true 3 83 150
Rectangle -1 true true 65 221 80 296
Polygon -1 true true 195 285 210 285 210 240 240 210 195 210
Polygon -7500403 true false 276 85 285 105 302 99 294 83
Polygon -7500403 true false 219 85 210 105 193 99 201 83

square
false
0
Rectangle -7500403 true true 30 30 270 270

square 2
false
0
Rectangle -7500403 true true 30 30 270 270
Rectangle -16777216 true false 60 60 240 240

star
false
0
Polygon -7500403 true true 151 1 185 108 298 108 207 175 242 282 151 216 59 282 94 175 3 108 116 108

target
false
0
Circle -7500403 true true 0 0 300
Circle -16777216 true false 30 30 240
Circle -7500403 true true 60 60 180
Circle -16777216 true false 90 90 120
Circle -7500403 true true 120 120 60

tree
false
0
Circle -7500403 true true 118 3 94
Rectangle -6459832 true false 120 195 180 300
Circle -7500403 true true 65 21 108
Circle -7500403 true true 116 41 127
Circle -7500403 true true 45 90 120
Circle -7500403 true true 104 74 152

triangle
false
0
Polygon -7500403 true true 150 30 15 255 285 255

triangle 2
false
0
Polygon -7500403 true true 150 30 15 255 285 255
Polygon -16777216 true false 151 99 225 223 75 224

truck
false
0
Rectangle -7500403 true true 4 45 195 187
Polygon -7500403 true true 296 193 296 150 259 134 244 104 208 104 207 194
Rectangle -1 true false 195 60 195 105
Polygon -16777216 true false 238 112 252 141 219 141 218 112
Circle -16777216 true false 234 174 42
Rectangle -7500403 true true 181 185 214 194
Circle -16777216 true false 144 174 42
Circle -16777216 true false 24 174 42
Circle -7500403 false true 24 174 42
Circle -7500403 false true 144 174 42
Circle -7500403 false true 234 174 42

turtle
true
0
Polygon -10899396 true false 215 204 240 233 246 254 228 266 215 252 193 210
Polygon -10899396 true false 195 90 225 75 245 75 260 89 269 108 261 124 240 105 225 105 210 105
Polygon -10899396 true false 105 90 75 75 55 75 40 89 31 108 39 124 60 105 75 105 90 105
Polygon -10899396 true false 132 85 134 64 107 51 108 17 150 2 192 18 192 52 169 65 172 87
Polygon -10899396 true false 85 204 60 233 54 254 72 266 85 252 107 210
Polygon -7500403 true true 119 75 179 75 209 101 224 135 220 225 175 261 128 261 81 224 74 135 88 99

wheel
false
0
Circle -7500403 true true 3 3 294
Circle -16777216 true false 30 30 240
Line -7500403 true 150 285 150 15
Line -7500403 true 15 150 285 150
Circle -7500403 true true 120 120 60
Line -7500403 true 216 40 79 269
Line -7500403 true 40 84 269 221
Line -7500403 true 40 216 269 79
Line -7500403 true 84 40 221 269

wolf
false
0
Polygon -16777216 true false 253 133 245 131 245 133
Polygon -7500403 true true 2 194 13 197 30 191 38 193 38 205 20 226 20 257 27 265 38 266 40 260 31 253 31 230 60 206 68 198 75 209 66 228 65 243 82 261 84 268 100 267 103 261 77 239 79 231 100 207 98 196 119 201 143 202 160 195 166 210 172 213 173 238 167 251 160 248 154 265 169 264 178 247 186 240 198 260 200 271 217 271 219 262 207 258 195 230 192 198 210 184 227 164 242 144 259 145 284 151 277 141 293 140 299 134 297 127 273 119 270 105
Polygon -7500403 true true -1 195 14 180 36 166 40 153 53 140 82 131 134 133 159 126 188 115 227 108 236 102 238 98 268 86 269 92 281 87 269 103 269 113

x
false
0
Polygon -7500403 true true 270 75 225 30 30 225 75 270
Polygon -7500403 true true 30 75 75 30 270 225 225 270
@#$#@#$#@
NetLogo 6.1.1
@#$#@#$#@
@#$#@#$#@
@#$#@#$#@
@#$#@#$#@
@#$#@#$#@
default
0.0
-0.2 0 0.0 1.0
0.0 1 1.0 0.0
0.2 0 0.0 1.0
link direction
true
0
Line -7500403 true 150 150 90 180
Line -7500403 true 150 150 210 180
@#$#@#$#@
0
@#$#@#$#@
