# Supplementary material for: A Dimensional Diagnostic Strategy for Depressive Disorders
Source: J Clin Med. 2025 Jan 27;14(3):844. doi: 10.3390/jcm14030844 (PMC11818090; doi:10.3390/jcm14030844)
Supplement: Supplementary file 1 [file jcm-14-00844-s001.zip › output.csv]

who	Sex	Age	Diathesis	Distress1	Distress24	Distress48	Distress72	Distress96	Distress120	Distress144	Distress168	Distress192	DistressLastEp	CurrentEpisode	CurrentEpisodeDuration	LastEpisodeDuration	EpisodeCount	LastEpisodeEnds
77701	0	62	1	3	0	0	0	0	0	0	0	1	0	0	0	0	0	0
48499	0	50	1	4	0	0	0	0	0	0	2	0	0	0	0	0	0	0
31741	0	58	1	0	0	1	3	1	0	2	0	0	0	0	0	0	0	0
38504	1	12	1	0	2	2	0	0	0	2	5	0	0	0	0	0	0	0
6206	1	1	1	1	1	0	0	2	0	3	0	0	0	0	0	0	0	0
13057	0	32	3	2	3	5	4	3	0	9	2	2	0	0	0	0	0	0
57690	0	20	4	2	1	2	4	0	5	2	12	6	0	0	0	0	0	0
48042	0	43	2	1	4	0	3	1	2	0	3	0	0	0	0	0	0	0
36227	1	22	1	0	6	0	3	0	0	0	1	0	0	0	0	0	0	0
85983	1	6	3	2	4	2	2	0	3	1	2	2	4	0	0	1	1	125
64583	1	52	5	5	6	4	5	9	4	2	8	2	2	0	0	1	2	190
29156	1	57	3	6	4	0	3	3	2	5	1	5	0	0	0	0	0	0
15630	0	20	1	0	0	1	2	1	0	0	2	0	0	0	0	0	0	0
92819	0	8	3	0	4	0	1	4	2	8	4	1	0	0	0	0	0	0
17896	0	40	1	0	1	3	0	1	0	0	0	0	0	0	0	0	0	0
34423	1	22	1	0	2	1	0	0	0	4	0	1	0	0	0	0	0	0
98204	0	18	8	6	5	10	8	11	7	8	4	5	4	1	18	31	6	166
38481	1	14	4	2	4	2	3	10	4	6	4	2	4	0	0	2	1	106
35906	1	54	1	0	0	0	0	0	0	0	0	0	0	0	0	0	0	0
18417	0	25	6	2	7	11	2	4	4	6	10	3	3	0	0	1	5	95
28527	0	70	3	0	2	1	3	2	3	0	6	1	0	0	0	0	0	0
4737	0	38	6	0	6	1	2	9	8	8	7	0	3	0	0	2	6	162
16346	0	21	4	5	3	7	6	1	4	10	9	2	4	0	0	5	2	87
81607	1	6	4	2	2	4	0	1	2	1	1	4	3	0	0	1	1	42
11787	1	28	12	5	19	5	19	11	16	11	8	5	0	1	9	10	2	180
56785	0	44	2	1	0	2	2	1	4	3	4	3	0	0	0	0	0	0
84607	1	49	4	0	3	0	2	0	4	5	4	1	0	0	0	0	0	0
75510	0	43	1	0	0	0	0	4	0	2	0	0	0	0	0	0	0	0
10340	0	60	1	0	0	0	1	0	0	2	0	0	0	0	0	0	0	0
88263	0	11	1	0	0	1	0	0	3	2	1	0	0	0	0	0	0	0
89252	0	54	1	0	0	0	1	0	0	0	0	1	0	0	0	0	0	0
50535	0	8	2	4	0	2	0	1	2	1	2	1	0	0	0	0	0	0
72932	0	49	1	0	1	0	0	1	2	0	3	1	0	0	0	0	0	0
15921	0	45	1	0	0	2	0	0	5	1	6	1	0	0	0	0	0	0
78360	0	19	1	1	1	0	0	0	0	0	2	0	0	0	0	0	0	0
57283	0	11	2	2	0	2	1	1	6	4	1	8	3	0	0	1	1	123
44465	1	9	1	1	0	1	4	0	0	2	2	1	0	0	0	0	0	0
76379	1	50	1	1	2	0	1	0	4	0	0	0	0	0	0	0	0	0
21233	1	36	2	2	2	0	0	0	2	1	0	0	1	0	0	1	1	14
84013	1	42	3	0	2	2	6	2	6	2	2	0	0	0	0	0	0	0
77224	0	37	1	0	0	0	1	1	2	1	0	0	0	0	0	0	0	0
47893	0	55	2	2	0	2	0	5	0	2	1	0	0	0	0	1	1	59
77519	0	42	1	0	0	0	0	1	0	0	3	0	0	0	0	0	0	0
12165	0	31	5	2	7	3	1	4	5	2	3	1	3	0	0	16	1	181
61956	0	6	4	2	1	0	5	3	0	6	0	4	0	0	0	0	0	0
3989	1	12	2	1	2	2	0	0	2	2	0	2	0	0	0	0	0	0
17664	0	10	2	1	1	0	0	3	3	2	0	6	1	0	0	7	2	143
81885	0	53	1	0	2	1	0	4	0	0	1	0	0	0	0	0	0	0
27170	0	18	1	2	0	2	0	1	0	0	0	3	0	0	0	0	0	0
99418	1	50	1	0	0	1	10	0	0	2	0	2	0	0	0	0	0	0
35960	1	42	1	0	0	0	1	0	1	1	2	4	0	0	0	0	0	0
11440	0	20	2	0	3	2	1	0	2	0	0	4	0	0	0	0	0	0
28775	1	57	1	0	0	1	1	0	2	0	0	1	0	0	0	0	0	0
96290	0	29	1	0	0	0	0	2	1	1	0	0	0	0	0	0	0	0
32261	1	9	3	6	7	0	1	4	2	7	1	1	0	0	0	0	0	0
26409	0	16	5	10	5	7	2	6	4	7	5	7	1	0	0	6	5	167
32999	1	46	1	0	1	0	0	0	0	0	0	0	0	0	0	0	0	0
35990	0	25	1	0	0	0	0	0	1	4	0	1	0	0	0	0	0	0
32791	0	21	3	2	1	7	0	0	0	2	6	1	0	0	0	0	0	0
36150	1	29	2	2	12	0	1	3	2	3	1	4	0	0	0	0	0	0
59382	1	14	5	5	5	4	3	0	6	12	6	3	0	0	0	5	3	154
89886	0	30	4	1	2	5	3	4	2	4	4	4	0	0	0	0	0	0
35223	1	18	1	0	0	1	0	1	0	1	1	0	0	0	0	0	0	0
94313	0	38	4	5	3	4	3	6	0	4	4	7	3	0	0	6	1	114
78649	0	20	3	2	4	1	0	2	0	2	2	2	2	0	0	2	1	181
26712	0	51	1	0	2	2	0	2	0	0	0	0	0	0	0	0	0	0
47473	1	66	1	1	0	0	0	2	0	1	6	2	0	0	0	0	0	0
50262	0	1	7	7	7	10	3	8	8	5	6	11	4	1	6	3	5	139
99639	1	33	1	0	2	0	3	0	2	0	2	1	0	0	0	0	0	0
10682	1	28	1	0	2	0	0	1	0	0	0	0	0	0	0	0	0	0
72467	1	59	1	0	1	0	0	0	0	0	0	0	0	0	0	0	0	0
43734	1	71	2	1	0	0	3	3	1	0	4	2	0	0	0	0	0	0
44472	0	65	1	0	0	1	0	0	0	0	0	2	0	0	0	0	0	0
22734	0	9	3	3	5	1	4	0	4	0	2	2	0	0	0	0	0	0
90207	0	58	6	6	4	12	8	6	5	6	6	1	3	0	0	5	3	133
76631	0	13	2	2	3	1	3	0	3	2	0	4	0	0	0	0	0	0
86464	0	43	3	2	4	4	1	2	1	3	3	1	0	0	0	0	0	0
47958	0	17	3	2	1	4	6	3	4	0	1	2	0	0	0	0	0	0
57636	0	57	3	2	0	4	3	5	0	3	0	2	0	0	0	0	0	0
37211	0	58	3	0	2	5	2	0	5	2	3	5	0	0	0	0	0	0
80648	0	44	1	0	0	1	0	0	0	0	0	0	0	0	0	0	0	0
65392	1	22	4	7	3	2	3	4	2	6	3	3	3	0	0	2	1	148
47695	0	14	4	4	2	3	2	1	2	5	2	4	4	0	0	3	1	190
32653	0	23	1	0	0	1	0	0	0	0	0	1	0	0	0	0	0	0
96913	0	16	2	0	0	1	0	1	2	2	1	0	0	0	0	0	0	0
24685	1	5	8	1	8	8	11	7	7	6	15	9	5	1	26	9	9	158
12469	0	56	4	2	3	10	3	2	1	9	0	0	2	0	0	5	1	81
90424	0	11	1	1	0	0	0	0	0	0	2	0	0	0	0	0	0	0
69300	1	36	5	5	4	0	3	7	0	3	7	1	5	0	0	1	1	76
32371	0	19	1	0	0	2	2	0	0	2	2	0	0	0	0	0	0	0
18745	0	6	10	8	12	11	6	6	4	1	13	10	5	1	58	52	5	130
40532	1	29	1	1	1	0	0	0	0	0	3	0	0	0	0	0	0	0
99876	1	49	11	9	13	11	11	18	8	7	10	12	5	1	111	75	1	78
98002	1	14	2	8	0	4	0	1	1	2	0	2	0	0	0	0	0	0
77062	0	21	5	2	6	8	3	5	0	7	2	6	4	0	0	5	2	37
40240	1	18	8	7	6	0	4	2	6	7	5	8	5	1	15	17	6	166
39311	0	0	5	1	1	4	9	3	9	8	5	3	2	0	0	1	2	65
22471	1	38	7	2	5	8	11	3	2	7	8	5	3	1	3	1	10	188
58867	1	27	8	9	2	8	3	11	8	7	5	8	1	0	0	18	6	172
91207	1	28	6	7	6	15	9	0	6	6	13	5	3	0	0	1	3	168
38201	0	17	1	2	0	0	0	0	0	1	0	0	0	0	0	0	0	0
13084	1	4	2	1	3	1	1	2	2	1	4	1	2	0	0	1	1	35
54927	0	43	1	1	1	0	0	0	3	0	0	2	0	0	0	0	0	0
87828	1	41	1	0	0	2	2	1	0	0	0	0	0	0	0	0	0	0
49949	1	56	1	2	0	1	2	0	0	0	1	0	0	0	0	0	0	0
55567	1	18	3	0	0	1	0	2	1	2	0	1	0	0	0	0	0	0
82506	1	48	1	1	4	0	1	6	0	0	1	0	0	0	0	0	0	0
32952	0	15	4	1	4	5	4	7	4	1	2	2	2	0	0	1	2	141
28950	0	40	1	0	0	0	1	1	2	1	1	0	0	0	0	0	0	0
41000	1	46	3	2	1	1	1	5	3	0	3	0	0	0	0	0	0	0
38482	1	13	3	0	0	0	2	3	6	1	3	3	0	0	0	0	0	0
58959	0	62	1	1	1	0	0	1	0	0	0	0	0	0	0	0	0	0
46808	0	22	3	0	0	0	3	3	0	4	4	7	0	0	0	0	0	0
2472	1	15	2	3	0	0	2	0	1	0	0	2	2	0	0	1	1	4
6628	1	22	4	2	7	1	8	7	3	6	0	2	0	0	0	0	0	0
88402	1	33	3	1	0	3	2	0	0	2	0	5	0	0	0	0	0	0
36512	0	22	1	0	0	0	0	1	0	0	0	2	0	0	0	0	0	0
49137	1	20	4	3	5	4	2	5	3	14	2	5	2	0	0	4	3	166
17228	0	20	1	8	0	0	0	2	0	0	0	8	0	0	0	0	0	0
28786	1	14	3	6	3	2	2	3	0	0	0	0	0	0	0	0	0	0
37045	1	10	2	0	3	0	2	0	4	2	3	7	0	0	0	0	0	0
65228	1	31	4	6	10	5	0	0	2	1	3	3	3	0	0	4	1	190
19629	1	10	8	12	5	12	5	5	8	11	15	6	4	0	0	4	9	187
14223	0	12	3	1	1	2	1	4	3	1	2	4	0	0	0	0	0	0
10079	1	51	3	2	1	1	0	3	3	3	3	1	0	0	0	0	0	0
41622	0	16	3	2	1	2	2	4	3	1	4	1	2	0	0	1	1	15
23904	1	50	6	4	6	4	8	0	3	6	14	2	2	0	0	7	7	174
59558	0	55	0	0	0	0	0	0	0	0	0	0	0	0	0	0	0	0
90837	0	18	6	6	6	8	3	6	2	12	4	8	0	0	0	13	6	129
51516	0	19	3	2	6	4	0	1	0	0	8	3	0	0	0	1	1	148
4582	1	10	1	3	0	0	0	0	4	0	1	2	0	0	0	0	0	0
56760	0	17	5	8	6	15	4	7	3	1	3	9	5	0	0	4	4	132
49665	0	14	7	2	8	0	8	3	16	6	3	4	0	0	0	7	7	182
96144	0	14	2	0	1	1	0	2	4	2	5	0	0	0	0	0	0	0
91647	0	19	5	2	2	0	0	3	4	1	6	13	5	1	2	2	3	163
3360	1	45	1	2	0	1	3	1	0	0	0	0	0	0	0	0	0	0
20175	1	22	1	1	0	4	0	0	0	0	0	0	0	0	0	0	0	0
1739	0	53	1	2	0	0	0	2	0	0	0	0	0	0	0	0	0	0
96281	0	15	2	1	2	0	6	2	4	2	2	1	3	0	0	1	1	73
14394	0	53	2	0	0	1	0	2	2	1	1	1	1	0	0	1	1	152
429	1	22	1	0	0	2	1	0	0	1	0	1	0	0	0	0	0	0
88983	0	51	3	2	2	0	2	6	2	2	2	0	0	0	0	0	0	0
57901	0	29	1	0	0	0	1	5	0	0	2	0	0	0	0	0	0	0
32898	1	44	3	2	6	5	3	0	0	4	2	4	0	0	0	0	0	0
32964	0	52	0	0	0	0	0	0	0	0	0	0	0	0	0	0	0	0
71252	0	13	3	3	0	1	2	4	1	1	3	4	2	0	0	1	1	31
56500	1	11	3	1	2	3	2	2	4	3	2	3	0	0	0	0	0	0
83696	0	27	1	0	1	0	2	0	0	1	0	0	0	0	0	0	0	0
65826	0	24	1	0	0	2	1	0	0	0	0	2	0	0	0	0	0	0
38360	1	62	9	0	9	15	6	5	19	8	16	9	3	0	0	22	6	189
77333	1	45	1	0	0	0	0	1	1	2	0	1	0	0	0	0	0	0
74540	0	80	3	3	5	2	4	10	3	6	3	4	1	0	0	1	2	136
82137	1	18	7	0	3	7	11	3	7	11	4	6	5	0	0	11	10	186
11306	1	31	2	0	2	7	0	2	4	2	1	6	0	0	0	0	0	0
74967	0	5	3	3	4	3	2	2	1	4	9	9	0	0	0	0	0	0
31013	1	25	3	2	1	1	4	1	1	1	5	2	3	0	0	3	1	90
10074	1	19	8	5	12	8	5	7	11	4	5	3	0	1	13	12	6	163
84305	0	25	3	2	4	2	2	1	1	1	0	1	0	0	0	0	0	0
46390	0	38	4	9	4	0	1	6	0	3	3	2	0	0	0	0	0	0
48312	0	24	1	0	0	1	3	1	0	1	0	0	0	0	0	0	0	0
36975	0	23	2	2	1	1	7	0	1	2	0	6	0	0	0	0	0	0
57036	0	76	1	0	0	0	2	0	1	0	0	0	0	0	0	0	0	0
30756	1	71	1	0	0	0	0	0	0	2	0	0	0	0	0	0	0	0
8054	0	17	4	6	1	4	3	3	5	5	4	7	0	1	5	0	0	0
67561	1	26	1	0	3	2	1	5	0	0	0	0	0	0	0	0	0	0
58595	0	75	1	0	0	0	0	0	0	0	2	0	0	0	0	0	0	0
13881	0	33	1	0	0	0	2	0	0	0	3	0	0	0	0	0	0	0
31716	0	47	5	4	5	1	3	12	6	3	2	6	2	0	0	6	2	87
84409	0	69	1	0	3	0	2	6	0	0	2	0	0	0	0	0	0	0
8165	1	10	3	2	3	1	0	6	2	2	2	4	0	0	0	0	0	0
79729	0	14	2	0	1	2	2	3	1	3	2	0	0	0	0	0	0	0
8800	1	61	3	1	3	1	5	8	0	5	4	8	0	0	0	0	0	0
51155	0	65	1	0	0	4	1	1	1	1	0	1	0	0	0	0	0	0
99332	1	47	1	3	0	0	0	0	0	0	1	0	0	0	0	0	0	0
80174	0	3	3	4	0	0	4	2	2	9	2	2	0	0	0	0	0	0
10078	1	41	5	12	2	8	10	10	7	3	8	6	2	0	0	6	3	183
26565	1	20	4	6	2	6	3	3	3	5	2	4	2	0	0	2	1	32
86678	0	6	7	3	5	7	13	2	8	4	6	11	5	0	0	3	9	172
64678	0	20	1	1	0	0	0	0	0	0	0	1	0	0	0	0	0	0
492	0	0	5	6	9	6	4	0	8	4	7	3	3	1	5	2	1	55
86540	1	5	7	6	7	5	11	13	7	4	4	2	4	1	9	6	10	166
91922	0	35	1	0	0	3	0	1	2	1	0	0	0	0	0	0	0	0
23588	1	63	1	0	1	0	1	0	0	2	0	2	0	0	0	0	0	0
83915	1	20	0	0	0	0	0	0	0	0	0	0	0	0	0	0	0	0
19682	1	20	2	0	1	0	1	2	4	2	2	2	0	0	0	0	0	0
24428	0	22	2	4	1	1	2	1	1	0	0	2	0	0	0	0	0	0
98157	0	7	7	9	6	8	7	0	0	6	3	9	5	1	17	7	6	161
10831	0	71	1	1	1	4	0	2	0	2	2	0	0	0	0	0	0	0
20673	0	29	1	1	1	0	1	0	0	1	1	0	0	0	0	0	0	0
65961	1	37	1	0	0	0	2	1	0	0	0	6	0	0	0	0	0	0
78216	1	16	1	0	0	2	1	1	0	0	1	2	0	0	0	0	0	0
93823	0	51	6	7	6	0	5	3	3	5	5	7	5	1	7	2	6	164
79993	1	34	1	4	0	0	1	1	0	0	0	0	0	0	0	0	0	0
84359	0	33	4	2	0	2	5	2	2	3	6	3	3	0	0	2	1	104
381	1	47	1	0	2	0	0	1	1	0	4	2	0	0	0	0	0	0
54828	0	19	1	0	1	0	1	0	0	3	1	2	0	0	0	0	0	0
37445	0	52	1	0	0	0	5	0	0	0	0	0	0	0	0	0	0	0
55760	0	45	1	1	3	4	1	1	0	0	0	0	0	0	0	0	0	0
21355	0	23	4	2	0	3	5	1	5	1	6	1	3	0	0	1	1	136
93140	0	46	1	5	0	0	2	0	0	1	0	0	0	0	0	0	0	0
79059	0	36	2	1	3	2	2	1	2	2	0	2	0	0	0	1	1	134
31066	1	67	1	1	0	2	0	0	0	1	0	0	0	0	0	0	0	0
17682	0	65	1	0	0	0	1	0	0	1	0	0	0	0	0	0	0	0
80015	0	39	1	1	0	0	1	0	0	3	0	1	0	0	0	0	0	0
34555	0	63	0	0	0	0	0	0	0	0	0	0	0	0	0	0	0	0
45739	0	19	1	0	0	0	0	0	0	0	4	0	0	0	0	0	0	0
29593	1	28	3	1	2	3	0	0	2	2	3	2	2	0	0	1	1	137
35863	0	45	1	0	1	0	0	3	0	0	0	0	0	0	0	0	0	0
51954	1	13	5	2	4	1	9	5	8	3	1	4	0	0	0	0	0	0
40898	1	11	6	1	3	4	3	10	5	6	3	2	2	0	0	3	4	172
91229	1	21	3	6	0	4	1	0	0	5	2	3	0	0	0	0	0	0
95549	0	30	2	1	2	2	3	0	0	2	1	3	0	0	0	0	0	0
28768	1	49	1	3	0	0	0	2	0	0	0	0	0	0	0	0	0	0
55404	1	59	3	2	1	2	1	0	2	3	2	4	0	0	0	1	1	49
88771	1	25	2	4	0	0	0	0	1	4	4	2	2	0	0	1	2	139
54994	1	4	5	5	7	6	8	8	5	0	2	2	0	0	0	0	0	0
64498	0	33	1	0	1	0	0	1	1	3	0	0	0	0	0	0	0	0
87460	1	19	5	8	5	8	1	3	12	2	3	3	5	0	0	3	2	66
7905	0	12	1	1	2	2	2	0	1	1	1	0	0	0	0	0	0	0
8786	1	15	4	2	6	3	1	4	0	3	5	4	0	0	0	0	0	0
35073	0	37	1	0	2	1	0	0	0	0	0	2	0	0	0	0	0	0
38937	1	5	5	3	6	4	6	0	1	3	3	9	5	0	0	5	5	181
30744	0	64	1	0	0	0	0	0	0	0	2	0	0	0	0	0	0	0
20563	0	56	1	0	0	0	1	0	0	3	0	0	0	0	0	0	0	0
15502	1	47	2	1	5	5	3	7	0	2	4	0	0	0	0	0	0	0
47045	1	5	3	2	3	2	1	3	6	2	2	3	0	0	0	0	0	0
66445	0	52	0	0	0	0	0	0	0	0	0	0	0	0	0	0	0	0
11089	1	52	2	1	1	3	2	0	1	0	3	0	0	0	0	0	0	0
51487	1	46	1	1	0	0	6	5	0	0	1	0	0	0	0	0	0	0
28087	0	14	5	6	2	2	6	6	0	3	3	3	3	1	3	2	3	114
8595	0	37	3	4	5	0	7	10	0	2	1	0	0	0	0	0	0	0
88066	1	55	6	4	2	3	7	6	4	3	5	12	4	0	0	8	5	155
21186	1	19	1	2	0	0	0	0	2	4	0	4	0	0	0	0	0	0
99790	1	19	4	2	1	2	4	2	2	0	11	0	3	0	0	1	1	25
11148	1	48	1	4	0	4	0	4	0	0	0	2	0	0	0	0	0	0
2661	1	64	1	0	0	0	0	2	0	0	0	0	0	0	0	0	0	0
59731	0	3	2	2	0	2	1	2	3	0	3	2	3	0	0	1	1	37
32256	1	63	1	0	0	2	3	0	0	0	0	0	0	0	0	0	0	0
83514	0	26	3	0	7	3	3	4	4	5	0	0	0	0	0	0	0	0
50310	1	43	3	2	0	2	1	5	3	1	6	3	0	0	0	0	0	0
94316	1	27	1	0	0	2	0	1	0	1	1	1	0	0	0	0	0	0
44710	0	9	1	6	2	0	0	0	3	0	0	1	0	0	0	0	0	0
47174	0	54	1	2	0	1	1	1	0	0	0	0	0	0	0	0	0	0
76828	0	21	1	1	0	2	0	2	0	2	0	4	0	0	0	0	0	0
83905	1	9	3	0	6	6	6	1	6	4	0	2	4	0	0	1	3	173
83229	0	52	5	8	5	3	1	1	5	6	17	2	3	0	0	1	3	168
27206	0	37	1	1	0	2	0	0	0	4	0	0	0	0	0	0	0	0
69186	1	25	4	2	5	3	7	2	4	5	4	2	0	0	0	0	0	0
69289	0	12	1	0	0	2	0	1	3	1	0	0	0	0	0	0	0	0
32531	1	43	1	2	0	0	1	0	1	0	0	1	0	0	0	0	0	0
9602	0	45	1	0	0	0	0	0	2	2	1	0	0	0	0	0	0	0
37497	0	15	8	12	7	12	6	19	5	4	2	6	2	1	20	8	5	137
49773	1	58	4	7	2	4	6	2	4	3	7	6	0	0	0	6	2	175
64321	0	50	1	1	0	0	2	0	1	3	0	0	0	0	0	0	0	0
31338	0	69	1	1	0	0	0	0	0	1	0	0	0	0	0	0	0	0
88358	1	69	3	3	2	2	2	2	9	4	2	3	0	0	0	0	0	0
72595	1	35	4	7	0	3	7	0	1	2	0	0	2	0	0	1	1	2
14437	0	25	2	1	2	0	6	2	2	0	0	5	2	0	0	1	1	148
63065	1	46	10	16	11	0	20	0	7	3	8	0	5	1	42	57	7	143
92816	0	52	2	0	2	2	3	3	2	6	6	1	0	0	0	1	1	169
90262	1	50	3	4	4	0	5	3	0	1	2	3	0	0	0	0	0	0
75753	1	9	3	5	3	4	1	2	4	5	3	4	0	0	0	0	0	0
38762	1	17	0	0	0	0	0	0	0	0	0	0	0	0	0	0	0	0
93229	0	59	2	0	2	0	4	1	4	0	2	1	0	0	0	1	1	164
23630	0	45	3	2	0	1	3	4	0	3	2	5	0	0	0	0	0	0
81691	1	31	1	0	0	0	1	3	1	0	0	0	0	0	0	0	0	0
44100	0	23	1	0	0	0	1	0	0	1	0	0	0	0	0	0	0	0
96602	0	42	1	0	0	1	1	0	0	1	0	4	0	0	0	0	0	0
16069	0	61	1	0	5	1	1	2	1	1	1	4	0	0	0	0	0	0
87475	0	15	6	8	6	15	2	5	3	0	9	3	4	1	3	1	7	178
46783	0	23	1	0	0	0	3	2	0	0	0	0	0	0	0	0	0	0
15905	1	31	4	7	5	6	2	2	0	6	4	5	5	0	0	3	1	63
54111	1	8	3	1	6	5	3	2	0	4	2	2	0	0	0	0	0	0
36810	1	8	6	8	5	6	0	10	6	6	8	6	5	0	0	8	8	168
24026	1	13	3	0	2	0	0	5	6	2	3	3	0	0	0	0	0	0
92501	1	35	5	0	2	3	7	6	2	4	10	7	3	0	0	1	3	174
18756	0	20	2	0	0	0	0	0	2	1	2	3	0	0	0	0	0	0
20249	1	27	4	5	0	6	4	4	4	5	2	4	0	0	0	0	0	0
89513	1	6	8	8	8	16	12	14	8	2	7	8	4	0	0	30	8	181
66320	1	31	1	1	0	1	5	1	2	0	1	2	0	0	0	0	0	0
59521	1	7	4	0	1	2	4	0	3	7	0	8	0	0	0	0	0	0
16405	1	69	3	1	5	2	3	5	6	5	1	3	0	0	0	0	0	0
41129	0	32	2	2	2	1	0	2	0	0	0	2	0	0	0	0	0	0
3320	0	8	3	6	3	4	1	3	6	3	1	6	0	0	0	0	0	0
74629	0	11	1	2	0	0	2	0	1	2	2	0	0	0	0	0	0	0
29448	1	37	8	7	7	6	9	10	18	2	7	7	0	0	0	2	8	187
57453	0	20	5	6	3	5	8	4	7	10	0	5	3	0	0	8	3	150
35509	1	46	1	0	0	1	4	0	2	0	0	0	0	0	0	0	0	0
26610	0	49	1	0	0	1	1	0	0	0	0	4	0	0	0	0	0	0
99047	1	51	1	0	0	0	0	0	1	2	0	2	0	0	0	0	0	0
50762	1	43	1	4	2	1	3	0	0	0	1	0	0	0	0	0	0	0
70921	0	28	1	0	2	1	0	1	4	2	0	1	0	0	0	0	0	0
46505	0	23	4	7	2	3	0	5	6	1	2	2	3	0	0	1	2	61
55899	1	33	8	7	10	11	4	5	5	7	7	8	4	1	13	13	6	175
22201	0	16	5	3	4	0	7	7	8	2	2	6	0	0	0	0	0	0
52266	0	39	5	5	9	3	4	7	4	2	7	8	4	0	0	1	2	153
37140	0	28	4	7	8	4	0	11	5	3	5	5	4	0	0	1	2	58
94486	0	16	1	2	0	0	0	0	3	1	5	3	0	0	0	0	0	0
45842	1	22	1	0	2	1	2	1	0	0	3	0	0	0	0	0	0	0
92892	1	45	5	4	5	2	2	4	4	9	5	7	2	0	0	8	1	46
14432	1	37	1	0	0	1	0	0	0	2	1	1	0	0	0	0	0	0
1454	1	33	4	4	0	0	4	0	1	2	4	4	4	0	0	1	2	43
87834	0	23	1	2	2	0	2	1	0	2	1	1	0	0	0	0	0	0
73160	0	4	4	0	0	3	4	4	4	7	2	3	3	0	0	3	1	69
94809	1	56	1	0	0	0	1	2	0	2	0	2	0	0	0	0	0	0
5272	1	63	1	0	0	2	0	0	5	0	0	3	0	0	0	0	0	0
51676	0	70	2	3	0	4	0	1	0	2	4	3	2	0	0	1	2	109
16322	1	52	1	1	1	0	0	2	1	1	1	1	0	0	0	0	0	0
18780	0	35	2	3	1	3	1	0	0	0	5	0	0	0	0	0	0	0
48385	1	4	1	0	1	3	2	0	0	0	0	1	0	0	0	0	0	0
68279	1	48	1	0	0	0	2	0	0	1	1	0	0	0	0	0	0	0
64373	0	21	3	0	2	4	0	4	6	3	2	2	0	0	0	0	0	0
3290	0	77	1	2	0	0	2	0	1	0	0	0	0	0	0	0	0	0
61571	1	17	1	0	0	1	0	2	1	0	0	4	0	0	0	0	0	0
86187	0	14	2	3	0	2	2	0	2	4	0	1	0	0	0	0	0	0
37854	0	33	3	1	2	3	2	7	4	1	3	0	0	0	0	0	0	0
81818	1	20	2	4	0	2	3	4	1	1	0	0	3	0	0	1	2	185
81728	1	33	6	3	5	7	2	7	9	5	12	4	4	0	0	1	4	190
67733	0	65	1	1	1	1	0	0	3	1	0	0	0	0	0	0	0	0
18449	1	11	6	8	9	5	4	5	11	4	3	0	5	1	5	9	6	145
20743	1	19	2	0	0	0	0	2	2	5	5	5	0	0	0	0	0	0
82982	1	64	3	1	1	2	5	4	5	1	0	1	0	0	0	0	0	0
16175	0	73	1	0	0	0	2	0	0	0	1	0	0	0	0	0	0	0
44891	0	5	4	1	4	4	2	4	5	5	1	1	5	0	0	3	5	167
97920	1	5	5	7	7	5	9	5	11	2	0	8	5	0	0	2	2	101
30082	0	55	1	1	1	0	0	0	1	0	0	1	0	0	0	0	0	0
45062	1	70	1	1	0	0	0	0	0	0	0	0	0	0	0	0	0	0
96390	0	15	0	0	0	0	0	0	0	0	0	0	0	0	0	0	0	0
47259	0	8	3	4	1	1	1	0	2	2	2	4	0	0	0	0	0	0
33899	1	19	1	0	1	0	2	0	0	0	2	0	0	0	0	0	0	0
46574	1	7	4	0	2	9	1	0	5	0	0	3	0	0	0	3	1	32
11173	1	16	3	4	2	2	2	2	2	4	5	0	0	0	0	0	0	0
71720	0	21	1	3	1	0	0	0	3	2	1	1	0	0	0	0	0	0
40567	1	43	6	7	4	4	7	8	7	7	14	6	1	0	0	2	7	169
6574	1	12	4	0	3	6	7	3	6	5	1	4	5	0	0	2	1	99
62717	0	50	1	2	1	3	2	0	2	2	0	0	0	0	0	0	0	0
44152	0	1	6	4	4	2	14	6	2	5	11	8	5	0	0	1	5	173
80013	1	38	1	0	0	0	0	0	6	0	2	1	0	0	0	0	0	0
71780	1	21	1	0	1	0	3	2	1	1	0	3	0	0	0	0	0	0
3057	1	43	5	9	0	4	2	3	3	2	11	0	4	0	0	1	2	160
87421	1	9	4	4	3	4	4	1	4	5	4	3	0	0	0	0	0	0
95984	1	46	3	0	0	2	3	3	2	0	5	0	0	0	0	1	1	167
21972	1	17	4	0	1	3	7	2	7	1	2	1	0	0	0	0	0	0
61027	1	20	5	8	3	10	6	7	3	6	4	5	0	0	0	0	0	0
34136	1	18	6	5	8	4	3	7	13	8	7	8	0	0	0	4	8	174
47313	1	19	4	2	9	3	1	1	1	6	2	2	0	0	0	0	0	0
96149	0	20	1	0	0	2	0	0	0	0	0	2	0	0	0	0	0	0
43197	1	31	1	1	0	0	0	0	0	1	0	0	0	0	0	0	0	0
29926	0	30	1	2	4	2	0	0	2	0	0	2	0	0	0	0	0	0
1130	0	58	1	0	1	1	0	1	2	0	5	0	0	0	0	0	0	0
22359	1	69	1	0	0	2	0	1	1	0	0	0	0	0	0	0	0	0
14660	0	32	5	11	6	6	1	12	2	2	4	9	1	0	0	2	3	180
7974	0	8	2	3	0	2	8	3	0	3	2	2	0	0	0	0	0	0
87081	0	36	0	0	0	0	0	0	0	0	0	0	0	0	0	0	0	0
98853	0	11	4	3	6	3	5	7	6	2	5	6	0	0	0	0	0	0
80011	1	38	4	4	2	0	6	4	0	10	1	2	3	0	0	1	1	49
40177	1	20	3	5	2	1	6	2	3	3	3	4	0	0	0	0	0	0
34506	1	27	3	5	3	3	4	3	4	2	3	1	0	0	0	0	0	0
88181	0	30	0	0	0	0	0	0	0	0	0	0	0	0	0	0	0	0
57708	0	47	8	14	11	7	0	7	12	10	7	6	0	0	0	2	6	183
61296	0	45	1	0	0	3	2	0	2	2	2	1	0	0	0	0	0	0
57156	1	28	4	6	0	5	2	3	0	3	3	2	2	0	0	1	1	129
67030	1	7	1	0	0	0	0	1	0	2	1	0	0	0	0	0	0	0
12621	0	43	4	0	7	3	6	1	5	6	4	0	0	0	0	0	0	0
61580	1	46	3	1	7	4	2	4	0	8	2	4	0	0	0	0	0	0
90311	0	21	2	1	2	2	1	3	4	1	2	3	0	0	0	0	0	0
47344	0	13	3	1	4	6	3	2	4	2	0	4	0	0	0	0	0	0
25735	0	24	3	1	6	0	2	3	4	4	2	3	0	0	0	0	0	0
60689	0	32	11	9	10	14	4	13	11	12	8	10	0	1	184	0	0	0
19933	1	48	1	0	2	0	0	0	2	0	0	0	0	0	0	0	0	0
24899	0	11	4	2	5	2	4	3	6	4	3	3	0	0	0	0	0	0
14669	1	40	2	3	1	2	0	1	2	1	0	7	1	0	0	1	1	149
13603	1	20	8	12	5	5	7	6	8	1	7	7	5	0	0	12	8	176
52475	1	6	5	5	2	7	2	0	4	3	2	2	2	0	0	4	2	140
99986	1	72	2	1	2	2	4	1	0	0	0	1	2	0	0	1	1	4
59288	0	8	0	0	0	0	0	0	0	0	0	0	0	0	0	0	0	0
5677	1	36	10	8	5	8	8	11	9	2	7	4	5	1	8	1	7	180
63037	0	5	5	7	3	7	3	0	10	7	6	5	4	0	0	3	2	128
56704	1	12	4	4	2	0	6	1	4	5	0	3	3	0	0	3	2	181
4236	1	30	7	7	4	10	6	4	4	4	8	2	2	0	0	3	6	188
32039	1	1	3	4	2	0	5	0	6	0	3	1	0	0	0	0	0	0
79553	1	18	5	6	11	5	7	1	1	0	6	9	0	0	0	0	0	0
84676	1	1	3	4	4	0	2	9	4	16	0	5	0	0	0	2	1	145
20595	1	51	2	1	0	5	1	1	0	2	0	0	0	0	0	0	0	0
57351	1	11	1	6	5	0	1	0	3	0	0	1	0	0	0	0	0	0
57730	0	0	2	1	1	4	3	3	0	4	0	3	1	0	0	1	1	86
38805	0	31	1	0	1	2	1	0	0	0	0	0	0	0	0	0	0	0
87854	1	42	3	0	4	8	0	6	0	4	1	5	0	0	0	0	0	0
9850	0	58	2	2	2	2	3	1	2	0	2	0	0	0	0	0	0	0
41083	1	42	2	3	2	2	1	2	0	1	2	3	0	0	0	0	0	0
90987	0	54	2	2	3	0	2	0	3	0	2	0	3	0	0	1	1	130
71276	1	10	1	1	0	1	1	1	1	2	0	1	0	0	0	0	0	0
94743	0	14	5	2	1	2	3	5	3	6	3	7	4	0	0	5	2	146
374	1	22	2	0	3	2	0	6	1	6	1	0	0	0	0	1	2	58
89199	0	1	2	2	4	0	0	0	1	0	3	0	0	0	0	0	0	0
41470	0	65	1	1	0	1	0	1	0	0	0	0	0	0	0	0	0	0
3982	1	13	2	0	3	0	1	6	0	4	1	4	0	0	0	1	2	139
22831	0	51	1	0	0	1	1	0	0	0	0	2	0	0	0	0	0	0
99621	1	23	0	0	0	0	0	0	0	0	0	0	0	0	0	0	0	0
23825	1	50	1	1	2	0	6	1	1	0	0	1	0	0	0	0	0	0
50769	1	71	1	0	0	0	1	0	0	2	1	2	0	0	0	0	0	0
17372	1	20	3	4	2	0	3	1	2	4	4	0	0	0	0	0	0	0
38274	0	27	3	2	1	3	3	0	1	3	6	0	0	0	0	0	0	0
79459	0	13	8	13	11	8	9	4	11	5	7	6	5	0	0	11	6	158
13847	1	34	1	1	1	0	0	0	0	0	0	1	0	0	0	0	0	0
49069	1	7	3	6	0	5	3	2	2	4	5	1	0	0	0	0	0	0
61146	1	52	1	3	0	4	0	0	0	1	1	2	0	0	0	0	0	0
42623	1	64	1	1	0	1	1	0	1	0	0	0	0	0	0	0	0	0
97816	0	6	3	3	1	2	6	0	0	0	0	2	0	0	0	0	0	0
24317	0	19	8	4	12	11	15	19	4	14	5	8	5	0	0	11	11	181
7865	1	15	5	1	5	5	0	3	3	5	2	5	0	0	0	2	3	170
64851	0	52	1	2	1	0	2	0	0	1	1	1	0	0	0	0	0	0
5	0	28	4	5	3	5	2	5	4	4	6	4	2	0	0	5	2	99
51975	0	1	7	7	15	5	0	1	4	2	3	5	5	1	3	10	7	184
70808	1	15	7	5	12	9	7	3	4	4	0	7	0	1	11	1	5	166
66515	0	33	1	0	0	0	0	1	0	0	0	1	0	0	0	0	0	0
28338	1	8	6	6	5	6	13	7	8	1	3	3	1	0	0	2	6	142
87309	1	39	2	3	3	3	0	2	0	0	0	1	0	0	0	0	0	0
3849	1	32	4	3	4	4	5	0	8	0	3	6	1	0	0	2	1	163
44201	1	20	4	2	6	2	5	3	3	6	4	2	1	0	0	2	2	133
18571	0	37	1	3	1	0	0	2	0	0	0	0	0	0	0	0	0	0
30918	1	61	0	0	0	0	0	0	0	0	0	0	0	0	0	0	0	0
24666	0	55	0	0	0	0	0	0	0	0	0	0	0	0	0	0	0	0
51032	1	39	6	4	9	6	3	3	2	6	3	7	3	0	0	4	5	155
11418	1	28	3	5	2	5	3	0	0	2	2	0	2	0	0	3	1	43
11256	0	19	4	0	5	5	3	1	7	2	10	3	0	0	0	0	0	0
2182	1	13	3	6	0	1	4	2	4	5	2	8	0	0	0	0	0	0
48747	0	21	5	6	6	4	0	7	7	0	1	4	2	0	0	1	3	90
34633	1	66	1	1	2	3	0	2	0	0	3	0	0	0	0	0	0	0
2559	1	50	2	0	2	3	0	1	0	2	2	6	0	0	0	0	0	0
88242	1	37	1	2	0	2	0	0	0	1	0	0	0	0	0	0	0	0
66912	1	60	1	0	0	0	0	2	4	0	3	2	0	0	0	0	0	0
77938	1	48	4	1	4	5	2	2	3	3	2	4	0	0	0	0	0	0
37864	1	38	5	6	4	1	4	4	4	0	15	4	4	0	0	1	3	172
54338	1	13	4	2	2	0	2	0	1	0	4	2	0	0	0	0	0	0
12757	0	62	1	0	0	0	0	0	0	0	0	0	0	0	0	0	0	0
52634	1	44	4	4	3	0	2	0	18	2	3	4	2	0	0	1	1	120
69309	0	0	5	4	3	5	4	4	6	2	7	2	3	0	0	3	1	21
58743	0	60	1	0	0	0	3	0	0	0	1	0	0	0	0	0	0	0
81376	1	53	1	0	0	0	0	0	3	0	1	0	0	0	0	0	0	0
3737	1	10	4	4	6	4	2	1	0	0	3	6	0	0	0	0	0	0
16551	1	11	0	0	0	0	0	0	0	0	0	0	0	0	0	0	0	0
28249	1	4	1	2	3	0	1	0	1	1	2	0	0	0	0	0	0	0
80003	1	40	5	8	4	8	2	4	1	2	2	3	3	0	0	1	4	167
93081	1	6	5	6	6	3	0	3	3	7	8	4	4	0	0	6	2	154
600	1	11	5	3	13	3	4	2	3	1	0	1	2	0	0	1	1	24
11647	0	10	0	0	0	0	0	0	0	0	0	0	0	0	0	0	0	0
59582	0	19	2	0	3	2	2	1	2	1	0	0	0	0	0	0	0	0
72386	0	39	2	0	0	8	0	0	1	2	0	4	1	0	0	1	2	107
21814	0	63	1	0	0	0	0	0	2	0	2	1	0	0	0	0	0	0
5802	1	8	2	0	3	0	1	3	4	2	0	1	3	0	0	1	1	135
83028	0	56	1	1	0	1	0	0	1	0	1	1	0	0	0	0	0	0
59019	1	35	6	6	3	6	5	10	13	5	8	10	1	0	0	1	7	164
93001	1	65	3	2	2	4	6	3	2	7	0	1	0	0	0	0	0	0
38109	0	14	1	1	0	0	0	0	0	5	0	1	0	0	0	0	0	0
10602	0	37	1	0	0	0	0	1	0	0	0	0	0	0	0	0	0	0
56821	1	0	2	3	0	0	0	3	0	2	2	1	1	0	0	1	1	86
43299	0	29	1	2	0	1	0	0	0	0	0	1	0	0	0	0	0	0
52648	1	15	4	3	3	6	2	6	7	3	6	3	1	0	0	1	1	92
65054	0	58	3	2	0	3	1	1	4	2	6	1	2	0	0	4	1	168
84492	1	22	6	8	5	2	3	11	1	0	6	2	5	0	0	2	8	154
38649	0	51	1	3	1	0	0	0	0	1	1	0	0	0	0	0	0	0
50610	0	31	4	5	3	5	8	3	2	6	3	2	0	0	0	0	0	0
99590	0	20	5	9	7	4	8	5	3	6	1	5	1	0	0	8	2	148
79996	0	34	1	0	1	2	1	3	0	0	1	0	0	0	0	0	0	0
29762	0	24	4	6	2	3	4	6	6	4	3	2	0	0	0	0	0	0
82402	0	66	1	0	0	0	0	0	0	0	0	0	0	0	0	0	0	0
84334	1	39	1	1	1	0	0	2	2	4	0	0	0	0	0	0	0	0
5057	1	37	3	1	3	2	2	1	1	0	2	4	0	0	0	0	0	0
94682	1	31	0	0	0	0	0	0	0	0	0	0	0	0	0	0	0	0
39643	1	50	2	0	0	3	0	2	0	0	0	0	2	0	0	1	2	19
91163	1	17	5	5	2	4	0	3	6	2	6	4	4	0	0	3	1	181
41561	1	42	4	0	0	2	4	0	0	8	4	1	1	0	0	1	3	150
69697	0	28	1	0	2	0	0	0	2	0	0	0	0	0	0	0	0	0
64805	1	23	7	4	10	7	8	5	9	0	4	5	5	0	0	1	8	190
99703	1	21	2	1	3	4	0	2	1	2	0	0	0	0	0	0	0	0
48278	0	50	2	2	5	2	2	1	3	0	4	0	0	0	0	2	1	165
56274	1	41	1	0	0	0	2	2	0	0	0	1	0	0	0	0	0	0
58914	0	1	2	1	5	2	0	4	2	0	4	4	1	0	0	1	1	11
368	1	51	1	1	0	0	4	0	0	0	0	0	0	0	0	0	0	0
60808	1	50	1	0	0	0	0	0	0	0	2	4	0	0	0	0	0	0
88717	1	10	4	1	4	7	7	1	1	1	0	2	0	0	0	0	0	0
34846	1	42	3	4	0	2	8	4	4	0	1	2	0	0	0	0	0	0
63484	1	55	2	3	3	3	0	1	2	3	5	3	0	0	0	1	1	13
97840	1	7	2	3	2	0	1	3	2	8	3	0	2	0	0	1	1	13
6063	1	34	1	0	0	0	0	2	1	1	0	2	0	0	0	0	0	0
56405	0	20	5	5	4	6	5	4	5	5	2	2	0	0	0	0	0	0
36409	1	49	3	4	3	2	4	5	8	2	2	0	0	0	0	0	0	0
79421	0	25	7	7	3	8	10	5	11	8	12	0	0	0	0	1	6	188
22742	1	64	4	2	2	1	1	4	0	2	4	1	0	0	0	5	2	143
35596	1	19	4	4	5	3	2	6	8	1	1	0	1	0	0	1	3	83
41222	0	37	1	1	2	0	1	0	0	0	0	0	0	0	0	0	0	0
19370	1	4	6	8	6	4	0	9	7	5	4	6	5	0	0	1	4	179
66053	1	29	5	3	4	2	5	6	6	4	5	1	0	0	0	1	4	153
75269	1	21	6	5	6	11	0	6	11	9	4	8	3	0	0	3	5	169
75216	0	18	4	5	5	3	6	2	3	5	4	4	4	1	6	1	1	5
11951	0	57	1	1	0	2	0	0	0	0	0	0	0	0	0	0	0	0
85227	1	55	2	1	1	2	1	2	4	0	1	4	0	0	0	0	0	0
89445	0	21	1	0	0	0	0	0	0	0	1	1	0	0	0	0	0	0
68222	0	39	0	0	0	0	0	0	0	0	0	0	0	0	0	0	0	0
94350	0	35	1	1	0	0	1	0	0	2	0	0	0	0	0	0	0	0
86882	1	52	3	4	3	7	2	2	2	1	4	2	0	0	0	0	0	0
14076	1	20	2	6	0	0	2	1	1	2	4	2	1	0	0	1	2	17
5984	0	77	1	0	0	0	0	0	0	0	0	0	0	0	0	0	0	0
95519	0	34	1	0	0	0	0	3	2	1	0	2	0	0	0	0	0	0
6625	1	51	2	2	0	3	2	0	5	0	4	0	0	0	0	0	0	0
78402	0	28	6	4	5	4	5	5	5	7	5	0	1	0	0	5	7	189
90475	0	57	4	2	2	18	0	1	5	6	4	2	2	0	0	1	2	165
98693	1	36	3	1	2	3	1	1	6	3	0	1	0	0	0	0	0	0
97303	1	6	3	1	3	3	3	3	2	1	2	3	0	0	0	0	0	0
19484	0	19	3	3	0	4	1	4	3	0	0	5	0	0	0	0	0	0
41307	0	60	1	0	0	1	0	1	2	0	0	4	0	0	0	0	0	0
6039	1	13	8	11	8	8	1	10	3	17	8	3	5	1	21	7	6	159
17940	0	21	1	2	1	1	1	0	5	0	0	1	0	0	0	0	0	0
71344	0	6	4	4	6	2	3	5	4	0	0	2	3	0	0	1	1	138
82024	1	39	3	1	2	1	7	2	2	1	4	0	0	0	0	0	0	0
69247	0	46	3	0	2	2	8	0	1	0	0	2	0	0	0	0	0	0
11112	1	30	2	2	0	0	0	0	2	0	0	3	0	0	0	1	1	79
67963	0	38	5	0	6	10	0	2	5	1	6	4	0	0	0	0	0	0
20387	0	31	1	1	1	0	0	1	2	2	4	0	0	0	0	0	0	0
64342	1	39	2	3	3	0	0	1	0	1	1	5	0	0	0	0	0	0
29859	1	39	2	0	13	2	1	0	1	2	1	0	4	0	0	1	1	24
18717	0	44	1	4	0	0	1	0	1	2	0	2	0	0	0	0	0	0
4611	1	21	3	3	5	2	1	1	5	2	2	3	0	0	0	0	0	0
15490	0	18	1	0	0	1	4	0	0	1	0	4	0	0	0	0	0	0
57582	1	4	3	3	4	6	0	2	4	0	3	3	0	0	0	0	0	0
49584	1	33	9	15	5	12	11	10	7	9	11	6	0	1	3	127	3	185
27419	1	64	1	0	1	0	0	0	0	0	2	0	0	0	0	0	0	0
73304	1	15	4	3	0	4	4	4	6	1	4	0	1	0	0	1	1	80
42684	0	24	1	0	1	0	0	2	0	2	0	0	0	0	0	0	0	0
96469	1	23	2	2	4	0	0	0	1	0	1	1	0	0	0	0	0	0
15824	1	16	2	3	0	2	0	2	2	4	6	0	5	0	0	1	1	156
43133	0	35	4	5	2	0	0	3	1	6	5	3	1	0	0	2	3	188
78772	0	36	3	5	0	0	0	0	7	3	2	2	4	0	0	1	1	158
79093	1	48	1	2	0	0	0	4	4	0	0	0	0	0	0	0	0	0
84535	0	52	3	4	4	4	7	1	2	2	5	3	0	0	0	0	0	0
68667	0	13	1	0	0	0	0	0	2	0	0	2	0	0	0	0	0	0
86422	0	0	1	0	1	2	0	0	1	0	1	0	0	0	0	0	0	0
56076	0	14	2	2	6	0	1	3	5	1	0	1	0	0	0	0	0	0
19700	0	5	2	0	0	2	0	0	0	4	2	0	0	0	0	0	0	0
17067	1	0	6	12	5	5	3	7	7	6	8	1	4	0	0	5	3	99
69390	1	19	3	3	2	5	3	3	3	1	1	3	0	0	0	1	1	110
65633	0	47	1	0	0	1	0	0	0	0	1	0	0	0	0	0	0	0
41271	0	47	1	0	1	0	0	1	0	0	1	1	0	0	0	0	0	0
53024	1	15	5	6	2	5	4	7	9	0	6	9	0	0	0	0	0	0
52613	1	40	1	0	0	0	1	2	1	1	0	3	0	0	0	0	0	0
27107	0	27	1	0	0	0	0	3	1	0	0	0	0	0	0	0	0	0
55821	1	16	2	1	2	1	0	2	1	4	3	2	0	0	0	0	0	0
95795	0	71	3	0	2	0	2	5	0	0	5	2	0	0	0	0	0	0
2125	1	20	1	4	0	0	0	0	2	1	1	1	0	0	0	0	0	0
81355	0	54	2	0	1	0	0	0	0	4	2	1	0	0	0	0	0	0
38531	1	53	4	0	1	4	4	6	6	0	2	6	2	0	0	3	1	102
47644	0	31	1	0	0	2	0	0	0	1	1	0	0	0	0	0	0	0
20685	0	36	2	1	1	1	0	1	1	5	2	1	0	0	0	1	1	141
25607	1	32	3	0	8	2	2	6	0	3	2	2	0	0	0	0	0	0
5490	0	25	1	0	2	0	0	0	0	1	0	0	0	0	0	0	0	0
85066	1	46	3	3	3	6	2	4	4	3	0	1	0	0	0	1	1	117
94286	1	58	8	3	8	2	5	0	4	4	0	10	3	0	0	13	6	179
49573	1	22	1	0	0	1	0	2	0	2	1	1	0	0	0	0	0	0
87156	1	49	3	6	2	2	2	5	0	4	3	2	0	0	0	1	1	11
94387	0	52	1	0	0	1	0	1	0	0	0	0	0	0	0	0	0	0
9017	0	19	1	0	2	1	0	0	0	0	0	0	0	0	0	0	0	0
84566	0	46	3	2	3	2	6	2	2	3	4	2	0	0	0	0	0	0
82792	0	23	5	2	4	4	5	7	6	3	2	3	3	0	0	1	1	160
80918	0	16	6	9	9	10	6	8	3	3	6	2	4	0	0	4	5	175
11669	1	29	5	5	0	3	3	4	12	0	0	9	0	0	0	0	0	0
5551	0	31	1	0	0	0	2	3	0	4	3	2	0	0	0	0	0	0
74225	1	6	5	2	6	5	6	1	3	1	8	3	2	0	0	2	3	157
41518	1	57	5	3	9	4	11	8	3	3	3	1	0	0	0	1	3	129
86399	1	42	1	2	0	0	1	0	0	0	0	1	0	0	0	0	0	0
4767	1	43	1	0	1	1	0	2	0	0	0	2	0	0	0	0	0	0
7287	0	45	10	9	11	5	11	8	11	11	7	14	5	1	4	66	4	186
61656	1	18	4	4	5	4	5	8	4	3	2	0	1	0	0	1	2	62
27179	1	50	1	0	2	1	0	1	1	1	0	0	0	0	0	0	0	0
56614	1	59	4	7	5	4	4	2	7	7	10	0	3	0	0	1	3	162
65049	1	67	1	0	0	0	0	0	0	1	0	0	0	0	0	0	0	0
97766	1	1	5	6	11	1	5	4	4	9	5	0	5	0	0	2	4	153
91602	1	9	3	3	4	1	1	2	3	1	6	4	0	0	0	0	0	0
80806	1	23	3	2	2	2	0	1	2	2	0	2	0	0	0	0	0	0
46902	1	57	1	0	0	1	5	1	0	0	0	0	0	0	0	0	0	0
14209	1	18	2	0	2	5	2	1	2	4	1	2	0	0	0	0	0	0
90260	1	8	2	0	0	2	3	1	2	0	2	2	0	0	0	4	1	87
59469	0	22	1	0	0	0	0	0	0	0	2	4	0	0	0	0	0	0
24646	0	32	6	4	8	7	9	6	7	7	4	6	3	0	0	4	6	149
82914	0	1	5	3	2	6	6	1	1	6	8	3	1	0	0	5	4	164
64107	0	37	0	0	0	0	0	0	0	0	0	0	0	0	0	0	0	0
97217	1	17	5	2	5	0	5	5	6	3	2	3	0	0	0	0	0	0
25822	1	53	1	4	4	0	0	0	0	1	0	0	0	0	0	0	0	0
93559	0	55	1	0	0	2	0	0	0	0	0	0	0	0	0	0	0	0
46340	1	69	10	10	5	12	13	8	8	6	6	8	5	1	19	58	4	168
8874	0	14	1	0	3	1	2	2	0	1	0	1	0	0	0	0	0	0
44953	1	42	4	5	4	2	3	2	3	4	3	2	0	0	0	0	0	0
699	1	4	3	4	2	1	1	2	0	1	2	3	0	0	0	0	0	0
80096	1	16	1	0	0	0	1	2	0	0	0	2	0	0	0	0	0	0
32633	0	6	1	0	0	0	1	0	1	2	0	2	0	0	0	0	0	0
63476	0	31	3	1	3	2	2	1	7	3	1	2	0	0	0	0	0	0
41986	1	49	1	0	1	0	0	0	1	0	0	1	0	0	0	0	0	0
98340	1	48	1	0	0	0	2	0	2	3	0	4	0	0	0	0	0	0
10504	1	27	2	2	2	1	3	5	3	0	0	3	0	0	0	0	0	0
7703	0	55	1	1	0	0	2	1	1	0	0	2	0	0	0	0	0	0
15126	1	11	2	3	2	2	0	5	2	1	2	1	0	0	0	1	1	164
91438	0	60	1	1	0	0	0	1	0	0	1	1	0	0	0	0	0	0
20565	0	18	3	3	5	2	0	5	2	3	0	8	0	0	0	0	0	0
92915	1	17	2	4	4	1	0	4	4	2	0	2	0	0	0	0	0	0
66466	0	25	4	2	5	2	6	9	7	8	4	4	5	0	0	1	1	2
49996	1	7	5	0	9	4	4	5	6	5	5	5	0	0	0	1	1	121
49347	0	39	2	4	1	2	1	1	7	0	1	0	0	0	0	0	0	0
65868	1	46	2	3	0	0	2	0	3	2	3	3	0	0	0	1	2	75
81622	1	72	1	1	4	0	0	0	3	3	2	0	0	0	0	0	0	0
47791	0	45	1	0	0	0	2	0	0	0	0	0	0	0	0	0	0	0
14900	1	55	1	0	0	0	2	4	1	0	0	0	0	0	0	0	0	0
63286	1	10	1	3	2	0	1	5	1	1	2	0	0	0	0	0	0	0
70417	0	46	1	0	0	1	0	0	0	2	0	0	0	0	0	0	0	0
53633	1	46	1	1	1	2	1	0	3	0	3	0	0	0	0	0	0	0
17950	1	46	3	4	5	0	0	12	3	3	4	4	0	0	0	0	0	0
96367	1	53	3	0	2	1	2	3	8	6	0	0	0	0	0	0	0	0
1341	0	69	1	2	0	1	0	1	1	1	0	0	0	0	0	0	0	0
34463	1	8	3	0	6	2	0	2	5	2	1	4	0	0	0	0	0	0
27120	0	13	1	0	1	0	0	0	0	1	3	0	0	0	0	0	0	0
921	1	50	3	0	2	3	2	1	2	2	1	0	1	0	0	1	1	181
37898	1	41	4	4	2	4	4	4	0	2	2	9	0	0	0	1	1	178
4873	0	22	7	0	14	13	0	0	13	8	9	2	2	0	0	14	9	168
59322	1	5	3	4	3	2	5	2	0	0	0	4	0	0	0	1	1	119
76220	1	18	2	0	1	5	0	3	4	3	1	3	0	0	0	0	0	0
87054	0	29	1	4	0	0	2	0	3	0	0	1	0	0	0	0	0	0
33699	0	47	1	1	0	0	0	0	0	2	0	0	0	0	0	0	0	0
25870	0	7	1	1	0	0	0	0	0	0	0	0	0	0	0	0	0	0
29294	1	41	5	5	0	4	2	9	2	0	0	1	4	0	0	1	1	4
63970	0	29	1	2	1	0	3	0	0	0	0	0	0	0	0	0	0	0
59364	1	49	3	3	3	2	0	5	4	2	0	3	0	0	0	0	0	0
29915	0	42	1	2	0	0	0	0	1	2	1	0	0	0	0	0	0	0
63498	1	6	6	6	3	11	5	5	6	3	7	5	1	0	0	2	8	188
93152	0	17	1	3	2	1	0	5	0	0	1	2	0	0	0	0	0	0
11574	1	38	2	1	6	2	0	2	1	1	2	2	2	0	0	3	1	64
69936	1	14	1	0	0	1	0	4	1	2	1	1	0	0	0	0	0	0
12232	1	4	8	9	5	15	11	1	7	0	6	2	4	0	0	23	7	175
83495	1	29	1	1	1	0	0	1	3	0	0	0	0	0	0	0	0	0
54043	1	38	4	4	6	2	6	4	4	3	1	3	0	0	0	0	0	0
89878	1	34	4	4	4	8	2	0	5	4	2	1	5	0	0	1	1	104
57409	0	39	11	15	12	10	10	0	14	10	19	10	4	1	126	47	2	62
47717	1	40	2	3	0	2	3	0	0	3	2	0	2	0	0	1	1	130
74733	0	19	4	3	4	7	5	5	1	3	6	2	0	0	0	0	0	0
30649	0	43	3	2	3	0	0	5	1	1	2	5	0	0	0	3	1	186
16202	0	35	3	2	1	3	2	11	3	4	0	2	0	0	0	0	0	0
81712	1	7	6	5	4	9	1	4	6	0	5	6	2	0	0	3	8	179
54720	0	21	1	3	1	0	0	3	0	2	1	3	0	0	0	0	0	0
75293	1	28	8	5	9	11	10	5	4	8	12	7	3	0	0	6	9	188
82398	1	7	6	7	8	4	2	2	3	7	2	7	2	0	0	5	7	165
77306	1	32	3	3	2	3	4	4	4	3	8	1	0	0	0	0	0	0
61165	1	0	7	8	8	11	9	4	4	2	8	6	3	1	3	16	10	180
85621	0	22	1	0	0	4	0	0	7	0	0	2	0	0	0	0	0	0
65002	0	13	2	0	3	1	6	0	8	1	2	3	2	0	0	1	1	124
48244	1	16	1	0	1	4	0	3	0	0	3	1	0	0	0	0	0	0
82827	0	19	4	11	3	1	3	1	2	0	7	6	0	0	0	0	0	0
63826	1	21	1	2	0	0	1	0	0	0	0	4	0	0	0	0	0	0
5365	0	43	1	0	0	0	1	2	0	0	2	0	0	0	0	0	0	0
86850	1	6	3	3	2	1	2	6	6	0	6	0	0	0	0	0	0	0
95396	0	32	2	0	1	0	1	0	3	3	2	3	2	0	0	1	1	182
54763	0	51	1	3	0	0	0	0	0	0	1	0	0	0	0	0	0	0
59503	1	19	4	3	6	0	7	0	14	2	3	4	0	0	0	1	2	120
95580	1	19	4	6	13	2	0	7	8	0	4	2	3	0	0	1	4	152
2696	0	38	1	0	3	0	1	0	2	2	0	0	0	0	0	0	0	0
5219	0	5	4	3	4	3	2	2	3	9	2	4	0	0	0	0	0	0
69469	0	22	1	2	0	0	2	0	0	2	0	1	0	0	0	0	0	0
97092	0	43	9	7	11	7	0	8	6	5	5	8	5	1	21	6	7	158
9031	0	14	3	6	3	1	8	0	4	2	2	5	3	0	0	1	1	40
77622	0	32	1	0	2	3	0	0	3	0	2	0	0	0	0	0	0	0
61298	0	44	11	12	14	10	15	15	15	12	3	12	3	1	149	29	1	40
59192	0	47	1	0	0	0	2	1	4	0	4	6	0	0	0	0	0	0
38357	0	42	6	3	6	6	7	4	3	12	4	2	4	0	0	2	3	94
42637	0	24	1	1	1	0	0	2	0	1	0	0	0	0	0	0	0	0
74272	1	22	2	2	1	2	0	3	2	1	4	6	0	0	0	0	0	0
1847	0	12	3	4	3	4	4	1	1	2	3	2	3	0	0	1	1	57
39870	0	14	1	0	1	0	2	1	1	0	0	2	0	0	0	0	0	0
60104	1	8	4	7	6	9	4	3	3	5	4	6	5	0	0	3	2	117
91887	1	59	1	0	2	0	0	0	0	0	2	3	0	0	0	0	0	0
4149	0	18	5	2	15	4	10	4	7	3	6	1	1	0	0	2	3	131
21839	0	34	2	1	1	0	0	2	1	2	2	4	0	0	0	0	0	0
58885	1	0	4	4	4	6	7	4	2	0	4	3	0	0	0	0	0	0
26051	0	25	3	2	0	0	3	1	3	8	4	6	2	0	0	1	1	126
50942	0	21	0	0	0	0	0	0	0	0	0	0	0	0	0	0	0	0
68937	0	33	1	1	0	1	0	0	0	0	0	2	0	0	0	0	0	0
12490	1	14	3	3	3	6	3	0	3	0	0	1	0	0	0	0	0	0
20999	0	23	4	3	6	10	1	1	7	6	6	6	1	0	0	1	3	179
90393	1	57	0	0	0	0	0	0	0	0	0	0	0	0	0	0	0	0
88158	0	51	3	2	1	2	4	1	3	3	0	2	1	0	0	1	1	42
34747	0	29	1	2	0	1	8	1	1	6	0	0	0	0	0	0	0	0
40327	1	42	5	4	5	5	3	5	4	4	9	5	0	0	0	0	0	0
76141	1	25	3	3	4	3	3	4	4	2	1	0	0	0	0	0	0	0
83042	0	46	2	2	2	1	3	2	3	2	2	0	2	0	0	1	1	10
34777	0	14	8	9	7	10	5	7	4	9	11	6	5	1	4	7	10	179
71049	1	23	2	4	1	2	0	2	0	0	2	2	2	0	0	3	1	117
86367	0	45	1	1	0	1	1	0	0	0	6	0	0	0	0	0	0	0
75087	0	20	7	7	6	0	5	5	3	4	9	15	0	1	2	1	6	158
27751	1	5	3	2	0	4	7	6	3	4	3	0	0	0	0	0	0	0
61788	0	13	1	0	0	0	2	2	1	0	0	0	0	0	0	0	0	0
15636	0	4	4	9	0	0	5	8	1	1	3	5	0	0	0	0	0	0
15836	1	58	4	6	1	7	0	5	3	1	5	4	0	0	0	0	0	0
631	1	35	1	0	0	2	4	1	1	1	0	0	0	0	0	0	0	0
31518	1	70	0	0	0	0	0	0	0	0	0	0	0	0	0	0	0	0
75813	0	29	4	5	8	4	7	6	6	4	3	6	5	0	0	1	1	52
23738	1	27	5	0	1	1	6	5	2	4	4	6	3	0	0	1	1	66
13844	1	6	3	2	0	2	4	5	3	0	0	2	3	0	0	1	1	41
80892	0	10	1	0	0	0	1	0	0	0	0	1	0	0	0	0	0	0
93816	0	36	2	1	2	0	3	1	2	0	1	3	4	0	0	1	1	87
83865	0	22	1	1	1	0	0	0	0	0	1	0	0	0	0	0	0	0
33185	0	49	2	0	0	0	5	3	2	5	3	1	0	0	0	0	0	0
71755	0	35	2	3	2	1	6	2	0	4	2	0	0	0	0	0	0	0
52761	1	32	1	0	0	1	0	2	0	0	4	0	0	0	0	0	0	0
13184	1	63	1	0	1	0	0	1	0	0	1	0	0	0	0	0	0	0
25639	1	11	4	4	4	6	0	0	0	8	4	4	2	0	0	1	1	117
40114	1	36	3	1	4	0	2	0	2	0	6	2	4	0	0	3	1	168
73181	1	61	1	0	1	0	0	0	0	0	1	0	0	0	0	0	0	0
49952	0	28	5	9	10	2	3	5	5	1	6	3	2	0	0	1	3	172
93958	0	46	1	0	2	1	1	0	0	1	0	0	0	0	0	0	0	0
10639	0	54	3	0	0	1	0	5	2	6	0	0	0	0	0	0	0	0
96556	1	10	7	3	11	4	7	14	7	5	8	4	3	0	0	8	8	189
26463	0	59	7	2	10	4	12	7	12	7	10	4	3	1	4	7	9	185
9991	1	39	6	12	3	8	4	3	5	5	6	2	2	0	0	5	2	134
29797	1	28	1	1	1	0	0	0	0	4	0	0	0	0	0	0	0	0
11439	1	66	2	5	3	0	4	1	0	6	1	0	0	0	0	0	0	0
43701	1	35	9	9	6	3	3	5	11	9	7	8	5	0	0	16	8	185
61797	1	56	2	3	3	2	13	1	0	2	0	1	1	0	0	1	2	72
14322	1	15	3	2	3	2	2	1	4	0	2	2	0	0	0	0	0	0
78218	0	0	4	6	3	0	2	4	3	7	3	3	0	0	0	0	0	0
734	1	24	1	0	1	1	2	1	1	0	0	0	0	0	0	0	0	0
10320	1	55	1	1	0	0	0	0	0	0	0	0	0	0	0	0	0	0
48203	0	19	1	2	0	0	0	0	1	0	0	0	0	0	0	0	0	0
81978	0	58	1	0	1	0	2	0	0	0	0	0	0	0	0	0	0	0
34400	1	52	3	0	4	1	4	5	0	2	0	2	2	0	0	1	1	20
49561	1	47	7	10	10	10	6	7	6	2	12	4	2	0	0	3	6	169
36048	1	55	1	0	1	0	2	0	0	1	0	0	0	0	0	0	0	0
80005	1	18	8	12	6	11	8	7	6	3	8	10	3	0	0	7	6	178
37527	1	46	1	0	0	0	0	0	0	2	0	0	0	0	0	0	0	0
11976	1	55	4	3	7	6	4	1	3	5	6	4	0	0	0	0	0	0
77885	0	5	4	1	6	4	5	0	4	3	6	0	4	0	0	5	1	65
12195	0	36	5	3	3	6	2	10	7	4	9	3	2	0	0	1	2	85
79491	0	22	1	0	0	2	0	0	0	2	1	1	0	0	0	0	0	0
50185	1	12	1	1	0	1	0	0	0	0	0	0	0	0	0	0	0	0
86145	1	33	1	2	0	1	0	1	0	0	4	2	0	0	0	0	0	0
51829	0	46	1	0	1	0	1	4	0	0	0	0	0	0	0	0	0	0
45648	1	17	1	2	0	0	0	0	0	0	1	2	0	0	0	0	0	0
10117	1	33	3	7	1	0	4	0	3	0	3	0	0	0	0	0	0	0
84726	0	36	1	5	2	1	1	2	4	0	1	0	0	0	0	0	0	0
94455	1	33	1	2	0	0	0	0	0	0	3	1	0	0	0	0	0	0
56179	0	42	1	2	0	0	1	0	0	1	1	5	0	0	0	0	0	0
57146	0	51	1	0	1	3	0	0	0	1	0	3	0	0	0	0	0	0
58417	0	35	2	0	2	3	0	0	0	2	3	2	0	0	0	0	0	0
19086	0	50	1	0	0	0	2	0	0	2	0	0	0	0	0	0	0	0
61195	0	64	1	1	0	1	0	4	1	0	0	0	0	0	0	0	0	0
78936	0	41	3	2	3	6	1	4	4	0	4	2	0	0	0	0	0	0
18432	0	19	1	1	0	0	0	0	0	1	0	0	0	0	0	0	0	0
19990	0	1	3	2	2	0	2	3	2	2	4	2	0	0	0	0	0	0
72175	0	56	4	1	6	5	4	3	5	2	1	9	0	0	0	0	0	0
87093	1	78	0	0	0	0	0	0	0	0	0	0	0	0	0	0	0	0
54374	0	33	1	0	0	0	0	3	1	0	2	0	0	0	0	0	0	0
3295	1	34	1	1	0	1	0	0	0	2	0	0	0	0	0	0	0	0
56607	0	51	1	2	5	0	0	1	1	1	0	0	0	0	0	0	0	0
24602	0	10	1	3	0	1	0	0	0	2	0	2	0	0	0	0	0	0
42934	0	28	2	2	1	2	4	2	3	1	2	2	1	0	0	1	1	37
52879	1	29	5	4	1	4	9	7	3	11	6	7	0	0	0	1	1	91
36501	0	47	1	1	0	2	1	3	0	1	2	0	0	0	0	0	0	0
78272	0	18	5	6	0	0	7	2	6	6	12	2	2	0	0	1	2	161
73475	1	23	5	6	6	2	2	12	7	4	5	4	2	0	0	1	3	181
16374	0	30	11	11	18	13	9	8	15	20	4	13	0	1	74	26	2	116
58586	1	37	6	13	8	8	3	12	6	9	15	3	2	0	0	1	5	186
38195	0	62	1	0	0	1	0	0	0	2	0	1	0	0	0	0	0	0
94004	0	18	4	0	0	4	4	3	7	4	0	3	0	0	0	0	0	0
76166	1	0	1	0	1	2	0	0	2	0	0	1	0	0	0	0	0	0
6023	0	8	3	5	2	3	1	0	0	0	4	4	0	0	0	0	0	0
27282	1	43	5	10	4	1	2	7	3	7	4	4	0	0	0	0	0	0
15385	0	24	2	3	1	0	2	1	0	0	2	3	0	0	0	0	0	0
23784	1	21	1	0	0	2	1	0	0	1	0	5	0	0	0	0	0	0
69505	0	41	10	8	18	7	10	11	6	6	14	10	4	1	22	54	6	168
37369	1	32	5	3	8	0	10	7	8	6	6	13	4	1	2	2	2	82
18060	1	12	3	3	2	3	2	1	7	2	5	3	1	0	0	1	1	37
15571	0	28	2	0	2	0	0	1	2	0	2	2	0	0	0	0	0	0
82916	1	43	9	9	8	8	5	0	12	5	9	8	3	0	0	26	6	184
57842	1	36	2	0	2	1	2	3	2	4	4	1	0	0	0	1	1	53
48488	1	68	2	1	4	4	1	6	2	3	0	4	0	0	0	0	0	0
35150	0	22	6	15	6	11	6	2	5	6	7	5	5	0	0	5	6	116
62186	0	26	3	2	2	1	2	4	4	2	6	3	0	0	0	0	0	0
32026	0	36	1	0	0	1	0	3	2	4	0	0	0	0	0	0	0	0
60995	1	65	2	3	0	1	5	6	1	3	1	3	0	0	0	0	0	0
73119	1	45	1	1	2	0	1	0	0	0	2	0	0	0	0	0	0	0
58754	0	20	1	2	0	1	2	0	0	0	0	2	0	0	0	0	0	0
61474	0	20	3	0	3	1	0	2	3	6	0	0	0	0	0	0	0	0
9589	0	48	1	0	2	4	0	2	4	0	0	0	0	0	0	0	0	0
43115	1	32	4	6	3	6	6	3	0	0	4	2	0	0	0	0	0	0
70980	1	51	4	4	5	1	6	0	7	3	3	4	0	0	0	0	0	0
56149	1	27	1	0	0	2	1	2	2	0	1	3	0	0	0	0	0	0
45881	1	1	11	4	19	10	8	15	8	9	8	13	3	1	2	187	1	188
87247	1	6	4	9	0	3	6	4	2	2	0	0	1	0	0	1	3	74
45212	1	29	4	1	6	4	4	0	3	3	2	3	0	0	0	0	0	0
38862	0	21	1	4	0	0	9	0	0	0	2	1	0	0	0	0	0	0
38464	0	45	3	2	6	2	4	2	3	3	2	5	1	0	0	1	1	34
6837	1	42	1	1	0	0	0	2	2	1	0	0	0	0	0	0	0	0
88124	1	57	9	8	16	12	6	11	3	13	19	18	3	1	78	7	6	106
55740	1	38	1	0	0	0	0	0	0	0	0	1	0	0	0	0	0	0
46543	0	60	1	1	2	0	0	0	4	0	0	0	0	0	0	0	0	0
54728	1	46	3	1	1	1	2	2	4	2	2	4	0	0	0	0	0	0
19267	1	9	4	4	6	3	6	8	4	3	0	1	4	0	0	1	2	108
5360	0	42	3	0	1	3	3	6	0	1	0	0	0	0	0	0	0	0
18901	0	31	4	2	5	4	4	7	1	2	7	6	1	0	0	1	1	28
90624	0	14	1	0	2	0	0	1	0	0	2	0	0	0	0	0	0	0
44041	1	30	1	0	0	0	1	0	0	0	3	2	0	0	0	0	0	0
20369	1	1	3	6	5	1	5	2	7	4	0	4	0	0	0	0	0	0
58823	1	18	5	4	12	5	5	2	1	3	18	5	2	0	0	3	4	170
99579	1	46	2	0	2	2	5	2	3	1	0	5	0	0	0	0	0	0
11248	1	8	4	2	3	2	4	2	0	2	9	2	0	0	0	0	0	0
74574	0	9	5	2	2	2	6	5	4	5	3	3	4	0	0	1	3	138
31226	1	16	1	2	0	1	0	0	1	1	3	1	0	0	0	0	0	0
95314	1	19	6	2	7	5	7	5	6	9	8	9	4	0	0	5	3	182
53801	1	4	4	4	1	3	6	2	3	3	7	4	4	0	0	2	2	147
68380	0	37	3	4	6	2	2	3	2	0	2	0	0	0	0	0	0	0
25885	1	20	6	4	9	4	4	3	1	1	6	2	1	0	0	1	4	135
39300	1	52	0	0	0	0	0	0	0	0	0	0	0	0	0	0	0	0
83810	1	52	1	2	0	0	1	1	0	1	1	0	0	0	0	0	0	0
38440	0	8	12	10	16	8	9	11	15	4	11	17	0	1	138	20	2	50
53207	1	19	6	0	8	13	3	8	7	6	4	8	0	0	0	10	5	127
47477	1	27	4	7	2	3	2	7	4	6	2	3	0	0	0	0	0	0
78865	0	11	8	19	6	10	11	16	10	11	6	9	2	1	10	17	6	161
82599	0	30	2	6	6	2	1	5	2	3	0	0	0	0	0	0	0	0
67874	0	41	1	0	0	2	0	1	0	0	0	1	0	0	0	0	0	0
92801	1	55	1	0	0	0	0	0	0	2	0	0	0	0	0	0	0	0
48394	1	45	3	3	4	4	5	2	4	1	0	4	0	0	0	0	0	0
11098	1	21	3	3	0	4	7	6	6	4	2	4	0	0	0	0	0	0
76139	0	48	1	2	1	0	0	0	0	2	0	0	0	0	0	0	0	0
43257	0	19	8	7	7	12	5	3	6	3	12	2	2	0	0	7	9	177
72118	0	58	3	5	1	3	4	3	0	0	0	0	0	0	0	0	0	0
53876	0	11	1	1	2	0	2	2	1	0	0	2	0	0	0	0	0	0
32241	1	49	1	0	0	2	0	0	3	0	0	3	0	0	0	0	0	0
17130	1	18	1	0	0	0	2	1	2	0	0	2	0	0	0	0	0	0
47143	1	57	3	2	6	3	4	2	4	3	0	5	0	0	0	0	0	0
8346	0	32	7	10	8	8	6	10	8	7	6	5	3	0	0	4	6	181
6329	1	46	2	0	4	0	4	2	0	2	1	4	0	0	0	0	0	0
93556	1	32	3	3	1	1	1	1	6	2	0	5	0	0	0	0	0	0
81892	1	18	3	2	3	1	0	3	5	5	0	0	0	0	0	0	0	0
74123	0	1	6	17	3	5	1	2	4	4	0	9	5	0	0	1	3	127
70648	1	22	1	0	0	2	0	0	1	1	0	3	0	0	0	0	0	0
80650	0	15	1	0	1	1	0	1	0	3	3	0	0	0	0	0	0	0
53171	0	13	1	1	2	1	0	0	2	1	3	1	0	0	0	0	0	0
10120	0	22	1	0	1	0	4	0	0	0	0	0	0	0	0	0	0	0
99245	0	76	1	0	0	1	1	0	0	0	0	0	0	0	0	0	0	0
61361	0	21	3	3	1	3	6	2	2	6	2	2	0	0	0	0	0	0
51427	0	38	3	0	4	1	2	2	1	3	9	3	2	0	0	1	1	175
20814	1	47	3	2	2	2	4	3	1	5	1	2	0	0	0	0	0	0
15893	0	61	1	1	0	3	0	3	0	1	0	8	0	0	0	0	0	0
12292	1	30	3	2	4	2	0	0	3	1	3	6	0	0	0	0	0	0
90300	0	34	1	0	0	0	0	2	0	0	0	0	0	0	0	0	0	0
88021	0	29	5	3	6	6	4	6	2	3	3	2	2	0	0	1	1	190
85584	1	25	2	6	6	3	5	1	0	2	0	1	0	0	0	0	0	0
92710	0	16	1	0	1	1	2	3	0	0	0	0	0	0	0	0	0	0
23505	1	59	3	2	0	3	0	7	0	3	5	0	0	0	0	0	0	0
42582	1	40	1	0	0	0	0	2	0	0	0	0	0	0	0	0	0	0
61016	0	69	1	0	0	0	0	0	0	0	0	0	0	0	0	0	0	0
13394	0	51	1	0	0	0	0	0	0	0	1	0	0	0	0	0	0	0
55258	1	9	7	9	1	2	9	3	3	6	5	11	4	0	0	7	11	188
67182	0	30	2	0	5	4	0	6	4	0	2	3	0	0	0	0	0	0
18921	0	14	7	8	10	4	12	10	8	6	4	4	4	0	0	6	6	178
18457	1	61	1	3	1	2	2	0	2	0	0	0	0	0	0	0	0	0
17597	1	28	1	1	2	1	1	0	1	0	2	0	0	0	0	0	0	0
51938	1	25	0	0	0	0	0	0	0	0	0	0	0	0	0	0	0	0
83680	0	10	6	3	8	9	7	4	1	9	4	10	3	0	0	13	4	85
24283	0	24	1	0	0	0	0	0	0	1	1	0	0	0	0	0	0	0
57290	1	21	5	6	5	11	1	6	11	0	0	4	4	0	0	1	6	160
33048	1	8	4	1	1	0	1	2	2	1	5	3	0	0	0	1	2	172
19422	1	63	0	0	0	0	0	0	0	0	0	0	0	0	0	0	0	0
12212	1	21	1	0	0	2	0	4	0	0	3	0	0	0	0	0	0	0
73803	0	23	3	2	2	2	3	5	4	7	3	7	0	0	0	0	0	0
78549	1	35	1	0	2	0	1	0	2	1	2	0	0	0	0	0	0	0
8050	1	19	3	4	3	6	0	1	4	0	4	1	0	0	0	0	0	0
39903	0	59	1	0	0	0	8	0	0	1	0	1	0	0	0	0	0	0
33001	1	19	9	11	7	8	2	10	10	16	12	11	4	1	35	13	5	156
82049	1	40	3	2	4	3	2	0	2	4	2	1	4	0	0	1	1	39
85941	0	49	1	1	0	0	0	3	4	0	1	0	0	0	0	0	0	0
80844	1	37	1	2	0	0	0	0	0	0	0	0	0	0	0	0	0	0
45149	0	20	5	7	8	1	6	8	7	5	10	3	0	0	0	0	0	0
91497	0	25	1	0	1	0	0	2	0	1	1	0	0	0	0	0	0	0
89494	1	22	8	6	11	8	15	9	7	10	6	8	2	1	7	7	9	184
8147	1	18	6	8	3	3	13	5	2	4	5	3	3	0	0	14	8	163
37780	1	52	9	6	11	2	10	3	7	11	5	10	5	1	25	8	5	166
2073	1	52	1	0	1	2	0	0	0	0	2	0	0	0	0	0	0	0
84362	0	35	1	0	3	0	0	1	2	1	0	0	0	0	0	0	0	0
27962	1	32	3	1	2	6	4	1	4	2	2	1	0	0	0	0	0	0
96993	0	14	1	1	0	4	0	0	0	2	0	1	0	0	0	0	0	0
36893	0	11	6	13	3	6	10	9	1	1	5	5	3	0	0	4	5	145
36663	1	20	1	0	0	0	0	1	0	0	2	2	0	0	0	0	0	0
88691	0	20	1	1	0	2	0	0	0	1	0	0	0	0	0	0	0	0
89546	0	1	4	6	6	6	6	0	4	0	7	6	1	0	0	3	3	189
63492	0	45	2	0	7	1	2	2	0	0	1	3	0	0	0	0	0	0
90291	0	29	4	6	4	2	1	3	1	4	3	8	4	0	0	1	1	61
77784	0	6	3	1	5	0	1	5	2	2	1	3	0	0	0	0	0	0
35393	1	14	4	3	6	2	3	2	2	3	11	0	0	0	0	0	0	0
75013	0	43	1	0	0	0	1	0	3	0	0	0	0	0	0	0	0	0
33139	1	21	0	0	0	0	0	0	0	0	0	0	0	0	0	0	0	0
44649	0	52	1	1	0	1	1	0	1	0	0	0	0	0	0	0	0	0
28856	1	34	2	0	2	0	3	2	2	2	2	0	2	0	0	1	1	87
24968	1	21	1	1	0	0	1	0	3	4	5	6	0	0	0	0	0	0
31677	1	52	6	5	0	5	13	2	7	5	1	6	3	0	0	1	3	155
10404	0	12	2	6	2	0	1	2	2	1	2	0	0	0	0	0	0	0
96545	1	24	2	2	0	4	4	3	0	1	1	0	0	0	0	1	2	89
62786	0	27	1	0	1	0	1	2	0	0	0	0	0	0	0	0	0	0
91332	1	51	1	0	0	1	0	0	0	0	0	0	0	0	0	0	0	0
29732	0	18	3	2	1	2	0	4	6	0	2	4	0	0	0	0	0	0
16035	1	10	2	4	2	0	0	0	1	2	0	3	0	0	0	0	0	0
80596	0	42	3	7	1	0	3	2	1	1	3	5	0	0	0	0	0	0
86054	0	20	2	1	1	1	2	4	0	1	2	0	0	0	0	0	0	0
4351	0	68	1	1	1	0	3	0	1	1	0	0	0	0	0	0	0	0
46488	1	22	4	5	2	3	1	4	6	3	1	8	2	0	0	5	1	120
57916	1	1	7	9	11	11	8	2	11	6	14	3	0	1	11	6	3	173
32643	1	9	5	6	6	1	7	2	1	3	0	2	4	0	0	3	4	173
35100	1	32	1	2	0	0	0	0	2	0	0	0	0	0	0	0	0	0
46012	0	3	4	4	9	7	3	10	5	5	11	3	4	0	0	1	1	64
57992	0	29	1	0	0	0	2	2	0	1	1	0	0	0	0	0	0	0
27353	1	58	4	4	5	5	6	4	0	4	3	6	3	0	0	7	1	138
30341	0	19	11	10	4	0	10	11	11	4	11	4	0	1	143	45	1	46
22042	0	18	4	5	8	4	3	0	2	6	3	2	0	0	0	2	2	144
25855	0	32	7	19	10	3	6	1	7	2	10	3	4	0	0	14	8	156
42194	0	33	1	1	0	0	2	1	1	1	2	5	0	0	0	0	0	0
46710	0	30	2	1	2	2	1	1	2	1	1	3	0	0	0	0	0	0
32993	1	10	8	11	5	13	6	6	0	8	6	19	5	1	2	32	7	160
47315	0	20	4	3	2	6	2	3	0	3	2	2	5	0	0	4	2	187
43840	1	68	4	3	10	3	5	3	3	1	4	3	3	0	0	2	1	119
31633	0	52	1	0	0	0	2	1	0	0	0	0	0	0	0	0	0	0
17569	0	22	6	1	8	8	5	8	7	6	7	7	4	0	0	4	6	189
76527	1	60	5	0	3	2	4	3	2	3	2	3	4	0	0	3	5	150
30929	0	3	6	4	8	3	5	6	4	0	3	7	3	1	17	2	5	140
20801	1	4	1	1	2	0	0	1	3	0	0	1	0	0	0	0	0	0
91714	0	25	6	7	7	5	6	2	2	4	5	4	4	0	0	8	3	155
49506	0	34	1	1	0	0	0	0	0	0	0	0	0	0	0	0	0	0
46356	0	4	3	4	7	2	2	1	2	3	5	6	0	0	0	0	0	0
26216	0	48	3	2	3	7	4	2	6	2	2	2	0	0	0	0	0	0
85526	1	43	3	0	3	6	0	3	0	3	2	6	0	0	0	0	0	0
85473	0	28	2	0	2	3	3	0	0	0	0	6	3	0	0	3	1	46
65142	0	37	1	0	1	0	2	1	0	0	5	3	0	0	0	0	0	0
99146	1	4	9	16	9	9	19	7	9	0	15	12	2	1	39	6	4	145
91114	1	54	3	6	0	3	4	0	1	6	2	1	0	0	0	0	0	0
26718	1	41	2	3	3	4	3	1	4	0	2	4	0	0	0	0	0	0
24963	0	53	1	0	3	0	2	2	1	1	1	0	0	0	0	0	0	0
16786	1	55	1	0	0	0	3	0	0	1	0	1	0	0	0	0	0	0
5472	1	33	2	0	4	2	1	1	1	2	3	7	0	0	0	0	0	0
23488	0	15	4	0	2	5	2	2	2	4	3	5	4	0	0	1	1	12
979	1	29	5	10	2	5	1	4	0	5	1	4	2	0	0	6	3	154
91554	0	15	3	2	3	2	0	5	1	1	0	2	0	0	0	0	0	0
92821	0	40	1	2	4	0	2	0	3	1	1	2	0	0	0	0	0	0
81515	0	73	1	0	0	0	0	0	1	1	0	0	0	0	0	0	0	0
51317	0	47	4	0	4	5	0	4	5	6	4	3	4	0	0	1	1	186
82334	1	44	2	3	0	1	0	8	0	0	2	4	0	0	0	0	0	0
21379	1	26	2	5	0	2	2	6	0	4	0	0	0	0	0	0	0	0
5363	0	28	3	0	0	0	0	2	2	4	2	0	0	0	0	0	0	0
7178	1	60	4	5	1	4	0	0	1	5	4	2	3	0	0	1	3	178
63109	1	46	1	3	2	0	0	2	0	0	0	2	0	0	0	0	0	0
41377	1	9	7	7	9	5	5	6	13	7	5	15	4	1	2	2	11	189
95322	0	9	4	2	4	3	3	4	4	4	0	2	2	0	0	1	1	131
43221	1	38	5	5	5	7	0	6	4	11	9	4	4	0	0	4	1	97
60972	0	19	1	0	0	0	0	1	0	1	2	0	0	0	0	0	0	0
66850	0	57	0	0	0	0	0	0	0	0	0	0	0	0	0	0	0	0
3249	0	31	3	3	0	2	1	0	2	0	3	1	0	0	0	0	0	0
73010	0	26	3	2	6	0	5	6	6	0	2	8	4	0	0	1	2	177
22321	1	60	3	2	1	3	2	3	1	8	0	2	0	0	0	0	0	0
59369	0	19	3	2	0	1	1	3	1	0	3	5	0	0	0	0	0	0
3996	0	18	1	0	0	0	0	0	1	0	0	0	0	0	0	0	0	0
57907	1	21	4	0	5	2	3	1	7	3	6	1	4	0	0	1	1	108
28544	1	7	3	0	1	2	1	1	2	0	1	3	0	0	0	0	0	0
8699	0	11	1	0	0	0	2	0	0	2	1	0	0	0	0	0	0	0
92799	0	27	2	2	5	3	2	2	8	1	0	2	0	0	0	0	0	0
84471	0	58	1	2	0	1	0	0	0	0	0	0	0	0	0	0	0	0
38670	1	8	4	4	4	2	4	0	4	2	0	6	2	0	0	1	2	172
13839	1	46	7	5	0	5	2	6	6	7	2	7	4	1	6	3	10	161
22923	1	29	1	3	0	0	0	0	0	0	1	0	0	0	0	0	0	0
52508	1	10	2	2	3	5	0	2	0	5	2	1	0	0	0	1	1	179
16811	1	4	4	0	2	5	0	2	0	6	11	3	0	0	0	0	0	0
72444	0	51	1	0	0	1	0	1	1	1	0	1	0	0	0	0	0	0
94447	0	26	5	7	4	6	2	6	8	5	1	5	0	0	0	0	0	0
89083	1	8	3	4	1	7	3	3	0	3	0	0	0	0	0	0	0	0
46021	0	16	8	4	3	2	4	6	11	7	7	11	4	0	0	3	7	163
53001	0	24	5	0	4	2	3	0	4	9	7	6	5	0	0	1	1	18
80476	1	50	2	0	0	2	0	1	2	1	0	2	0	0	0	1	1	167
96692	0	61	1	0	0	4	0	1	0	7	0	0	0	0	0	0	0	0
84388	1	21	1	0	0	0	0	0	0	0	1	0	0	0	0	0	0	0
22480	1	23	5	6	2	5	6	4	7	10	7	10	4	0	0	2	3	168
17794	1	8	10	3	18	4	8	4	11	13	8	8	5	1	28	61	4	163
78380	0	16	5	5	1	1	9	7	4	1	7	5	0	0	0	0	0	0
40524	1	10	11	18	7	8	10	17	12	3	15	20	1	1	31	17	4	150
87263	1	38	4	6	5	1	3	4	5	3	5	7	3	0	0	1	2	143
42933	0	53	1	0	0	1	0	0	1	0	0	2	0	0	0	0	0	0
23863	1	40	2	0	0	0	5	3	1	3	2	0	3	0	0	1	1	103
34202	0	19	1	0	0	1	0	0	0	1	0	0	0	0	0	0	0	0
20934	1	6	4	7	7	6	7	4	5	4	4	4	1	0	0	2	1	99
46813	1	42	3	3	3	2	5	4	2	2	2	4	0	0	0	0	0	0
4579	1	33	1	2	0	1	0	2	1	1	0	0	0	0	0	0	0	0
9173	0	22	2	2	6	0	0	2	3	1	1	2	3	0	0	1	1	73
31044	0	66	1	2	2	0	0	2	0	1	0	0	0	0	0	0	0	0
28710	0	13	1	0	0	1	0	2	0	0	0	0	0	0	0	0	0	0
92929	1	27	1	0	0	1	2	0	0	0	0	1	0	0	0	0	0	0
38628	1	43	4	0	5	2	3	2	0	8	4	6	0	0	0	0	0	0
1608	0	42	1	0	0	0	0	2	1	0	0	0	0	0	0	0	0	0
74177	0	1	2	0	0	1	0	3	3	0	0	4	0	0	0	0	0	0
42322	1	47	1	0	2	4	0	0	1	1	0	0	0	0	0	0	0	0
87070	0	71	1	0	3	0	2	0	0	1	0	0	0	0	0	0	0	0
64475	0	60	1	1	0	0	0	1	2	0	0	0	0	0	0	0	0	0
46081	0	1	1	1	0	0	3	2	0	2	2	0	0	0	0	0	0	0
23320	1	37	3	1	2	0	1	2	6	4	2	5	0	0	0	0	0	0
92107	0	9	7	9	7	12	7	7	6	5	7	4	4	0	0	10	7	187
93031	1	9	10	13	14	16	8	7	11	10	4	9	4	1	13	22	9	175
67196	1	24	8	6	13	3	19	10	11	3	2	10	4	0	0	17	6	173
88834	1	6	3	0	0	0	2	2	2	5	5	0	0	0	0	0	0	0
60032	0	52	4	4	2	4	4	4	2	0	0	7	0	0	0	0	0	0
65289	1	21	3	0	0	7	2	4	1	4	2	2	0	0	0	0	0	0
80176	0	52	2	0	1	2	0	2	0	3	2	0	0	0	0	0	0	0
3527	0	6	1	0	1	2	2	0	2	0	0	0	0	0	0	0	0	0
75256	0	50	1	0	2	1	0	0	2	0	2	0	0	0	0	0	0	0
71663	1	46	3	0	0	2	0	6	2	2	1	2	0	0	0	0	0	0
42524	1	21	1	1	0	0	0	0	0	0	2	0	0	0	0	0	0	0
32934	0	8	1	1	1	0	1	1	2	3	0	2	0	0	0	0	0	0
3604	1	22	1	0	1	0	6	3	0	0	0	0	0	0	0	0	0	0
80962	1	45	1	0	0	0	0	0	0	1	1	1	0	0	0	0	0	0
55003	0	22	2	3	1	0	2	0	0	4	0	1	0	0	0	0	0	0
57809	1	30	2	3	2	1	0	0	0	1	1	0	0	0	0	1	1	190
52501	0	43	1	0	2	1	0	0	0	0	0	1	0	0	0	0	0	0
46442	1	6	8	3	8	6	5	8	11	4	2	6	0	1	38	3	7	153
17417	1	21	3	3	6	2	1	4	4	3	2	1	0	0	0	0	0	0
50360	1	35	5	7	6	6	8	3	2	4	6	3	4	0	0	3	2	165
44576	0	66	1	2	0	0	0	3	0	0	0	2	0	0	0	0	0	0
82516	1	49	1	0	1	0	0	0	0	2	1	2	0	0	0	0	0	0
52451	0	11	3	2	5	2	3	2	2	2	0	2	3	0	0	1	1	4
37066	1	37	1	0	1	1	0	0	0	0	0	0	0	0	0	0	0	0
61087	1	43	5	11	10	5	3	0	6	9	3	4	4	0	0	2	2	188
21989	1	26	4	2	0	2	2	1	0	6	7	2	4	0	0	1	1	129
93481	1	33	6	5	4	5	8	7	9	6	5	12	5	0	0	1	4	188
55215	0	18	1	0	0	0	1	0	0	0	0	1	0	0	0	0	0	0
1637	0	66	1	0	0	0	0	0	1	2	1	1	0	0	0	0	0	0
16050	0	43	5	5	5	3	5	3	1	11	0	0	4	0	0	2	4	175
62648	1	19	1	0	1	1	1	0	2	2	0	1	0	0	0	0	0	0
97266	0	5	1	0	1	0	1	0	0	0	2	2	0	0	0	0	0	0
20558	1	46	1	0	0	1	2	0	1	1	1	1	0	0	0	0	0	0
69180	0	3	1	0	2	0	0	0	2	0	2	2	0	0	0	0	0	0
99924	1	52	8	4	2	7	10	19	2	6	12	12	5	1	10	14	6	165
46925	0	20	5	3	5	7	8	6	4	8	3	9	3	0	0	1	2	176
87244	1	20	4	4	3	2	0	3	4	4	3	6	4	0	0	2	1	66
77863	1	47	3	3	0	1	1	2	6	1	2	2	0	0	0	2	1	109
87119	0	14	1	4	0	2	1	0	0	0	5	2	0	0	0	0	0	0
26583	1	8	6	13	4	2	0	0	6	5	3	6	4	1	6	5	6	162
30219	1	27	7	4	7	6	4	13	13	11	7	4	4	0	0	7	10	190
5883	1	17	4	3	7	1	7	6	4	4	1	17	0	1	2	0	0	0
21415	0	67	1	0	5	1	1	0	4	0	0	2	0	0	0	0	0	0
62059	0	20	1	0	1	1	2	9	2	0	0	1	0	0	0	0	0	0
3805	1	48	1	0	0	0	1	0	0	1	3	0	0	0	0	0	0	0
5817	1	20	4	4	4	0	2	4	2	9	5	1	0	0	0	0	0	0
6120	0	25	1	0	2	0	2	0	4	2	1	1	0	0	0	0	0	0
74567	1	8	6	0	1	0	2	4	15	7	9	2	5	0	0	6	6	137
89110	1	54	1	0	3	2	0	2	6	3	0	2	0	0	0	0	0	0
44881	1	27	1	2	0	0	0	1	0	0	1	1	0	0	0	0	0	0
84744	1	58	1	0	0	2	0	0	0	0	2	2	0	0	0	0	0	0
54517	0	16	3	3	0	0	0	4	5	2	0	0	0	0	0	0	0	0
83785	1	42	2	0	1	0	1	0	4	0	0	3	0	0	0	0	0	0
87562	1	41	1	1	2	0	1	1	0	2	2	0	0	0	0	0	0	0
10201	1	21	8	5	6	5	3	3	8	10	7	5	2	1	12	12	8	170
25304	1	39	2	2	4	0	0	1	0	6	2	2	1	0	0	1	2	104
17147	0	20	5	4	6	4	7	0	6	5	6	1	2	0	0	4	2	180
56913	0	5	1	0	2	1	1	4	0	1	1	1	0	0	0	0	0	0
72357	0	36	1	0	1	0	1	0	0	0	0	0	0	0	0	0	0	0
67669	1	57	3	2	0	6	2	2	2	4	5	0	0	0	0	0	0	0
74203	0	61	1	2	3	0	0	6	3	0	2	1	0	0	0	0	0	0
2485	0	17	4	4	2	6	0	4	6	3	2	3	3	0	0	3	2	91
24456	1	49	3	2	4	0	1	2	1	1	0	3	0	0	0	0	0	0
25474	0	15	2	0	1	2	0	1	4	2	0	1	4	0	0	1	1	105
70861	0	25	1	0	1	3	1	1	0	0	0	0	0	0	0	0	0	0
86370	1	4	8	6	8	1	10	9	4	9	9	5	3	0	0	7	9	184
86256	1	43	3	3	3	3	0	0	0	0	6	4	0	0	0	0	0	0
8763	1	14	2	2	0	4	1	1	0	0	12	2	5	0	0	1	1	97
38688	1	1	2	2	0	4	2	1	2	3	2	0	0	0	0	1	1	190
57288	0	52	1	0	0	0	3	0	1	1	0	0	0	0	0	0	0	0
44526	0	40	1	0	0	1	2	0	0	0	2	0	0	0	0	0	0	0
90658	1	21	1	2	0	2	2	1	1	0	1	0	0	0	0	0	0	0
64018	1	56	4	4	2	6	14	2	0	4	4	0	0	0	0	1	2	72
14445	1	17	5	2	10	3	3	11	8	2	8	1	0	0	0	0	0	0
13734	0	19	3	1	2	3	12	0	2	4	2	0	0	0	0	1	1	36
27869	0	39	10	14	5	13	12	10	12	18	4	7	0	1	112	7	3	75
89101	0	66	1	1	0	0	0	0	0	0	0	0	0	0	0	0	0	0
9844	0	20	3	4	4	2	4	2	1	3	1	2	0	0	0	0	0	0
89670	0	9	2	4	2	2	4	1	6	2	2	2	0	0	0	0	0	0
4971	0	25	11	0	8	10	10	15	8	2	10	10	2	1	59	17	5	132
17703	0	20	2	1	2	0	0	2	1	2	3	4	0	0	0	0	0	0
41370	1	20	2	2	0	8	2	1	2	3	0	1	0	0	0	0	0	0
18175	0	31	2	6	3	0	0	0	0	1	2	1	0	0	0	0	0	0
58084	0	20	3	0	1	2	1	3	1	4	0	4	0	0	0	1	2	57
67219	1	14	7	4	10	5	7	0	5	4	7	3	0	0	0	9	5	165
21292	1	49	1	0	2	1	0	0	3	0	3	2	0	0	0	0	0	0
87022	0	80	1	0	1	0	0	3	0	0	0	0	0	0	0	0	0	0
75856	0	11	5	6	6	4	1	5	0	12	1	3	0	0	0	1	4	176
31019	1	69	4	4	9	3	5	2	1	7	1	2	3	0	0	3	1	95
79021	1	33	3	0	5	3	1	2	4	3	1	1	0	0	0	0	0	0
19249	1	48	3	1	2	11	3	0	1	3	0	4	0	0	0	0	0	0
8739	0	0	1	2	1	0	1	3	0	0	0	1	0	0	0	0	0	0
2555	0	34	5	5	5	5	2	6	1	2	2	5	1	0	0	1	2	112
96483	1	59	3	4	2	2	3	2	4	2	3	9	0	0	0	0	0	0
58455	1	50	1	0	0	1	0	0	1	0	1	0	0	0	0	0	0	0
69942	0	22	2	1	1	3	1	3	0	0	2	2	0	0	0	0	0	0
54682	0	1	0	0	0	0	0	0	0	0	0	0	0	0	0	0	0	0
13789	1	29	3	2	4	0	2	1	2	3	3	5	0	0	0	0	0	0
8499	1	1	3	3	4	2	1	0	1	2	0	3	0	0	0	0	0	0
2364	1	36	1	1	1	4	2	2	0	0	0	0	0	0	0	0	0	0
21149	0	19	4	6	1	2	5	0	7	5	2	10	0	0	0	2	1	94
68052	0	58	1	0	0	0	0	4	3	0	0	0	0	0	0	0	0	0
32268	0	1	3	6	3	0	3	3	0	4	2	0	0	0	0	0	0	0
61887	1	15	6	3	8	11	4	5	7	5	6	5	4	0	0	14	5	169
70485	1	45	1	7	0	1	0	2	1	0	0	0	0	0	0	0	0	0
10153	0	46	1	0	1	0	0	0	0	0	0	0	0	0	0	0	0	0
76224	1	41	5	4	7	5	3	3	4	1	3	3	5	0	0	1	2	20
61070	1	28	1	0	2	0	2	1	3	4	0	0	0	0	0	0	0	0
64950	1	28	2	0	0	2	4	3	1	1	1	3	0	0	0	0	0	0
57219	1	69	1	1	0	3	0	0	0	2	2	0	0	0	0	0	0	0
49635	0	44	5	3	4	2	6	5	6	6	4	8	2	0	0	4	3	120
29182	0	47	1	0	1	0	1	2	4	0	0	1	0	0	0	0	0	0
6914	0	4	6	4	5	8	1	7	6	3	8	0	0	0	0	1	6	182
14492	0	45	1	0	0	0	0	0	0	0	1	0	0	0	0	0	0	0
33077	0	35	1	0	0	2	0	3	0	0	0	2	0	0	0	0	0	0
3891	0	51	2	0	0	2	2	4	1	1	0	1	1	0	0	1	1	129
75423	0	20	2	2	1	0	2	0	1	0	2	5	0	0	0	0	0	0
42197	0	21	5	6	2	3	0	2	5	5	4	7	5	0	0	4	1	161
76007	1	27	1	2	1	0	0	1	0	1	0	0	0	0	0	0	0	0
72120	1	7	4	2	11	9	6	0	4	4	0	7	1	0	0	1	1	2
14393	0	7	2	0	1	0	2	1	3	2	1	0	0	0	0	0	0	0
69343	1	58	3	6	3	1	2	2	3	4	0	1	2	0	0	1	2	158
8823	1	67	11	3	4	13	15	10	0	18	0	10	0	1	178	5	1	8
18937	0	27	3	2	2	2	0	0	4	2	2	1	0	0	0	0	0	0
75401	0	27	1	0	1	0	0	0	0	0	0	0	0	0	0	0	0	0
30109	0	0	11	18	13	4	10	11	19	10	15	14	3	1	151	40	1	40
48387	1	21	5	1	3	0	3	3	6	3	8	0	1	0	0	1	5	105
36618	0	21	1	4	0	1	0	1	0	1	1	0	0	0	0	0	0	0
18373	1	18	1	3	2	0	0	2	2	0	0	0	0	0	0	0	0	0
60898	1	11	1	4	0	0	0	0	1	2	0	4	0	0	0	0	0	0
51012	1	16	4	3	6	4	13	4	8	4	5	4	4	0	0	1	1	72
63396	1	72	1	1	0	0	1	0	0	1	0	2	0	0	0	0	0	0
91119	0	14	2	11	0	0	1	4	2	0	0	1	0	0	0	0	0	0
79251	0	49	1	1	0	0	0	0	0	2	0	6	0	0	0	0	0	0
58312	1	10	10	8	10	5	19	8	19	1	15	10	5	0	0	41	6	186
26027	0	41	2	4	2	2	2	2	2	3	2	1	0	0	0	1	1	39
85506	0	14	5	4	1	6	9	4	3	5	3	1	1	0	0	1	3	190
36944	0	19	1	0	1	0	0	4	0	0	0	0	0	0	0	0	0	0
52313	0	42	1	0	0	0	0	0	0	0	0	0	0	0	0	0	0	0
37756	0	54	1	0	0	0	0	0	0	2	0	2	0	0	0	0	0	0
52707	1	27	1	1	0	0	0	0	0	1	1	0	0	0	0	0	0	0
17387	1	10	7	2	10	5	6	9	7	5	7	7	0	0	0	3	6	157
57844	1	44	3	1	0	3	1	0	2	3	0	1	0	0	0	0	0	0
54592	1	31	2	3	0	0	0	0	1	6	1	0	0	0	0	0	0	0
17063	1	43	1	0	0	0	0	0	0	0	0	0	0	0	0	0	0	0
47576	1	60	3	3	1	3	2	10	2	5	5	1	1	0	0	1	1	20
52162	0	0	10	6	4	20	5	5	6	2	15	11	4	1	5	62	7	182
95058	1	20	1	0	0	0	2	0	2	0	2	0	0	0	0	0	0	0
94971	1	38	4	4	3	2	3	7	6	1	2	3	0	0	0	0	0	0
34778	1	40	7	4	7	6	3	9	7	7	12	9	5	1	5	8	8	184
3991	1	21	4	2	0	3	5	5	4	2	9	5	0	0	0	1	1	79
79043	1	45	4	6	1	3	1	5	4	0	12	3	4	0	0	1	1	173
34499	1	29	4	6	3	5	2	4	0	3	1	1	3	0	0	1	2	176
86795	0	51	2	4	0	2	2	1	2	0	0	5	0	0	0	0	0	0
96668	1	5	5	7	9	3	11	4	4	11	4	5	4	0	0	1	5	115
79339	1	49	3	6	6	2	1	0	7	5	3	0	0	0	0	0	0	0
52182	0	20	1	1	5	0	0	0	0	0	0	1	0	0	0	0	0	0
99381	1	14	5	6	3	6	4	0	1	3	7	0	0	0	0	3	1	55
47018	1	16	9	18	12	10	7	6	16	9	5	0	3	1	14	30	5	165
37119	0	58	1	0	5	0	0	0	1	0	0	0	0	0	0	0	0	0
90654	0	37	1	0	3	0	0	7	2	0	0	0	0	0	0	0	0	0
31445	1	65	0	0	0	0	0	0	0	0	0	0	0	0	0	0	0	0
58033	0	43	1	0	3	0	0	0	0	3	1	1	0	0	0	0	0	0
15592	0	20	3	1	0	0	0	2	6	2	3	4	0	0	0	0	0	0
78624	0	59	3	2	1	0	3	6	3	3	1	6	0	0	0	0	0	0
97285	1	55	6	4	9	8	9	7	5	8	2	8	4	0	0	5	3	92
94479	1	33	4	8	6	2	0	0	3	2	2	2	4	0	0	3	2	91
21853	0	47	5	3	5	6	4	8	5	6	3	9	3	0	0	4	2	73
97130	1	6	3	0	0	4	1	0	0	4	4	2	0	0	0	0	0	0
31189	0	10	0	0	0	0	0	0	0	0	0	0	0	0	0	0	0	0
48754	0	23	4	5	1	4	3	8	6	6	0	0	0	0	0	0	0	0
45210	0	52	1	2	0	1	0	2	2	0	3	0	0	0	0	0	0	0
56264	1	32	8	3	11	17	8	9	11	0	4	7	5	1	13	12	11	167
32839	0	17	1	1	0	0	0	1	2	0	0	0	0	0	0	0	0	0
48915	0	72	2	3	1	5	0	0	0	1	1	0	0	0	0	0	0	0
66942	1	47	1	0	1	1	2	0	0	0	3	6	0	0	0	0	0	0
44824	1	13	5	4	1	1	2	1	4	2	7	4	4	0	0	1	1	7
84515	0	18	2	0	2	1	1	5	0	0	3	3	5	0	0	1	1	94
55976	1	24	1	0	3	0	0	4	2	2	0	2	0	0	0	0	0	0
54508	0	5	4	8	6	4	2	2	4	4	7	1	0	0	0	0	0	0
92097	0	33	1	1	0	1	1	4	0	0	0	2	0	0	0	0	0	0
63030	1	45	1	0	1	1	0	2	0	0	0	0	0	0	0	0	0	0
27163	1	32	2	4	1	3	6	3	1	5	8	6	2	0	0	2	1	168
26237	1	65	7	8	7	4	6	10	5	6	8	9	4	0	0	2	8	154
80085	0	35	3	0	7	2	3	4	8	4	2	1	0	0	0	0	0	0
55753	1	18	3	5	2	2	0	1	4	2	1	4	0	0	0	0	0	0
78135	0	34	3	0	4	4	4	0	5	6	0	2	0	0	0	0	0	0
63566	1	76	1	1	0	0	1	0	0	0	0	0	0	0	0	0	0	0
36575	1	38	3	0	0	2	2	3	0	3	6	2	0	0	0	0	0	0
17690	1	41	1	0	2	2	0	1	0	6	0	2	0	0	0	0	0	0
52425	1	19	5	4	3	0	0	4	3	10	4	2	0	0	0	0	0	0
31904	0	38	2	3	0	3	3	2	0	0	1	0	2	0	0	1	1	116
93738	0	15	2	0	1	3	3	0	0	2	0	1	0	0	0	0	0	0
4517	1	22	6	3	6	1	6	16	13	3	5	0	5	0	0	3	6	164
16595	0	18	3	1	2	4	1	5	1	3	1	4	0	0	0	0	0	0
12279	1	3	3	0	2	4	5	3	2	2	1	1	0	0	0	0	0	0
1837	0	20	6	4	12	6	8	10	9	2	8	15	5	1	2	1	4	67
64546	1	22	2	4	1	2	1	0	2	0	0	4	0	0	0	0	0	0
83312	1	51	1	1	0	0	2	1	0	0	2	0	0	0	0	0	0	0
66007	1	27	1	1	1	0	0	1	4	0	0	0	0	0	0	0	0	0
21854	0	21	4	1	5	1	2	2	5	3	1	5	0	0	0	0	0	0
97768	1	15	4	7	0	4	6	3	3	4	5	6	0	0	0	1	1	101
83769	0	13	1	0	1	0	0	2	0	0	2	0	0	0	0	0	0	0
13017	1	22	7	4	7	13	2	9	4	2	6	13	0	1	2	2	7	182
71341	0	18	6	6	6	6	9	8	3	3	11	3	5	0	0	3	3	85
32977	0	34	2	6	0	6	1	0	3	1	1	0	0	0	0	0	0	0
13281	1	26	4	3	3	5	7	5	4	0	2	4	0	0	0	0	0	0
10579	0	12	1	3	2	2	0	0	2	0	0	0	0	0	0	0	0	0
49202	1	3	8	10	5	9	8	6	4	12	4	13	3	1	4	13	9	161
35093	0	28	1	2	2	0	0	2	3	0	0	0	0	0	0	0	0	0
74015	0	3	1	0	1	5	0	2	0	0	7	0	0	0	0	0	0	0
87299	0	17	1	0	1	0	2	0	4	0	0	0	0	0	0	0	0	0
94008	0	34	1	2	0	0	1	0	0	0	2	0	0	0	0	0	0	0
72745	0	32	1	1	2	0	0	3	2	0	0	0	0	0	0	0	0	0
12995	1	22	3	2	5	2	0	3	4	6	5	4	0	0	0	0	0	0
37662	1	21	1	0	3	1	0	2	0	0	0	0	0	0	0	0	0	0
384	1	5	3	0	2	6	3	2	1	5	3	7	0	0	0	0	0	0
61570	1	20	1	2	0	0	2	0	0	2	0	0	0	0	0	0	0	0
79074	1	14	6	5	4	11	4	5	3	8	3	4	1	0	0	5	3	126
3156	1	3	3	3	2	2	5	4	1	4	2	4	0	0	0	0	0	0
72323	1	22	3	1	2	2	3	6	5	0	1	2	2	0	0	1	1	34
58392	0	7	7	2	2	6	6	6	6	11	2	0	3	0	0	6	9	189
7708	1	24	4	0	2	0	14	3	0	2	2	2	5	0	0	1	2	72
13418	1	4	4	4	0	4	10	1	0	4	5	1	4	0	0	4	1	100
86156	1	6	4	3	5	2	1	3	4	2	6	2	3	0	0	1	1	25
86279	1	17	4	2	2	0	1	6	2	7	3	6	0	0	0	0	0	0
15157	1	22	3	2	1	7	3	6	6	6	2	4	0	0	0	0	0	0
81898	1	14	1	1	1	2	0	0	0	0	0	1	0	0	0	0	0	0
30780	1	64	1	0	0	0	0	4	0	0	3	0	0	0	0	0	0	0
16169	0	9	8	6	6	2	9	9	11	6	5	11	1	0	0	4	6	189
44812	1	7	1	4	2	0	0	1	0	1	0	0	0	0	0	0	0	0
94337	0	7	3	0	0	4	0	3	4	5	2	1	0	0	0	0	0	0
54005	1	1	5	1	4	4	8	6	3	3	1	5	5	1	3	2	1	117
79516	0	33	1	0	1	0	0	0	2	5	1	0	0	0	0	0	0	0
89057	0	20	2	3	3	0	1	2	0	0	0	1	0	0	0	0	0	0
4526	0	55	1	2	0	2	2	1	0	2	0	1	0	0	0	0	0	0
41021	0	22	6	18	11	8	4	0	3	9	3	9	0	0	0	1	5	129
92094	0	38	2	0	0	2	4	2	6	2	2	4	0	0	0	0	0	0
38972	1	0	3	1	2	1	0	1	4	2	5	4	0	0	0	0	0	0
77702	1	36	1	0	5	1	2	0	0	0	1	0	0	0	0	0	0	0
24845	1	29	1	0	0	0	0	0	0	0	1	0	0	0	0	0	0	0
71925	0	44	1	1	0	1	0	0	1	0	0	0	0	0	0	0	0	0
78304	1	18	6	3	6	7	6	3	9	7	13	5	1	0	0	14	6	177
33793	0	30	1	1	2	0	0	2	0	0	2	0	0	0	0	0	0	0
28203	0	13	2	6	7	0	1	1	1	1	1	3	0	0	0	0	0	0
5917	1	54	3	1	3	2	8	0	0	2	0	3	0	0	0	0	0	0
60073	1	56	1	4	2	2	0	2	2	0	0	0	0	0	0	0	0	0
63638	0	37	0	0	0	0	0	0	0	0	0	0	0	0	0	0	0	0
13628	1	29	4	1	4	2	3	4	0	2	2	8	2	0	0	1	3	142
41652	1	7	2	2	2	2	0	1	4	1	3	0	4	0	0	1	1	38
8031	1	29	4	5	5	2	11	0	3	4	1	10	3	0	0	1	2	147
62989	1	15	6	10	0	5	6	4	8	7	4	10	3	0	0	3	5	78
50186	0	68	1	4	0	0	0	4	1	1	0	0	0	0	0	0	0	0
42237	0	56	1	0	0	0	0	2	1	0	2	2	0	0	0	0	0	0
3373	1	1	6	8	2	1	7	4	4	4	7	9	4	0	0	1	4	179
84808	0	68	2	5	2	0	4	3	0	0	0	4	0	0	0	0	0	0
14693	0	18	1	1	0	2	2	1	0	0	4	0	0	0	0	0	0	0
79127	1	43	1	0	0	4	1	0	0	2	0	0	0	0	0	0	0	0
27316	1	15	3	0	0	11	0	4	0	3	2	1	0	0	0	0	0	0
34483	1	41	1	0	0	1	0	2	0	0	0	2	0	0	0	0	0	0
47368	1	19	4	6	8	0	6	2	6	5	3	5	0	0	0	1	1	54
18104	0	59	3	1	2	1	5	1	1	2	1	2	0	0	0	0	0	0
9521	0	45	3	6	2	6	2	2	1	1	3	3	0	0	0	0	0	0
61182	0	50	0	0	0	0	0	0	0	0	0	0	0	0	0	0	0	0
17807	1	19	1	1	0	3	0	3	0	2	2	0	0	0	0	0	0	0
33763	0	73	1	0	1	0	0	0	2	0	0	0	0	0	0	0	0	0
56831	1	0	5	1	7	0	3	4	5	1	1	1	0	0	0	2	5	112
11767	0	25	6	7	2	4	0	13	0	4	2	5	5	0	0	11	6	189
28159	0	32	0	0	0	0	0	0	0	0	0	0	0	0	0	0	0	0
7531	0	56	1	2	1	0	2	0	0	0	0	0	0	0	0	0	0	0
9260	1	14	1	1	2	0	1	0	2	0	1	2	0	0	0	0	0	0
42731	0	10	3	0	0	3	4	2	0	2	5	2	1	0	0	1	1	63
99834	1	4	1	6	4	5	9	3	0	2	3	0	0	0	0	0	0	0
9535	1	38	8	0	3	11	3	5	7	11	8	16	4	1	3	15	11	185
50561	0	50	1	0	0	4	0	0	0	0	0	0	0	0	0	0	0	0
85139	0	52	4	0	3	4	2	6	6	5	2	3	0	0	0	1	1	62
39181	1	9	2	0	3	1	3	0	0	0	1	2	2	0	0	1	1	98
5790	1	53	1	0	0	0	0	1	2	0	0	4	0	0	0	0	0	0
12099	1	1	8	7	8	7	6	11	8	8	11	0	4	1	7	4	7	169
37629	1	27	1	3	0	1	4	0	0	4	0	0	0	0	0	0	0	0
40071	0	13	1	0	6	0	0	0	0	4	0	0	0	0	0	0	0	0
2928	1	52	2	1	1	2	0	3	1	1	1	2	0	0	0	0	0	0
21535	0	20	1	2	2	0	2	0	0	0	0	4	0	0	0	0	0	0
78264	1	51	1	0	1	0	0	0	1	1	0	1	0	0	0	0	0	0
21507	1	9	1	1	3	0	2	5	0	0	0	1	0	0	0	0	0	0
61951	0	22	1	0	1	2	0	0	0	2	0	0	0	0	0	0	0	0
3159	0	12	1	0	0	1	2	0	1	0	3	0	0	0	0	0	0	0
35752	1	31	2	0	3	1	3	0	1	3	2	0	0	0	0	0	0	0
98197	0	53	1	0	0	0	4	0	2	0	0	0	0	0	0	0	0	0
95584	0	15	0	0	0	0	0	0	0	0	0	0	0	0	0	0	0	0
83083	0	18	4	6	6	4	8	3	2	5	5	4	4	0	0	1	2	99
21447	1	13	4	2	1	1	3	5	2	5	6	6	3	0	0	1	2	175
2637	0	9	1	0	3	0	2	0	2	1	8	0	0	0	0	0	0	0
89784	0	3	6	3	11	12	0	5	4	11	7	1	5	0	0	18	7	152
51010	1	32	1	0	0	2	0	0	0	5	1	0	0	0	0	0	0	0
39322	0	7	4	5	2	1	1	3	2	3	4	0	0	0	0	0	0	0
373	0	46	2	1	0	4	0	2	0	2	1	0	0	0	0	2	1	41
3065	0	7	7	6	0	6	6	4	1	10	9	0	2	0	0	5	8	187
39765	1	15	3	4	4	2	2	0	5	10	2	2	4	0	0	3	1	77
33494	1	41	1	1	0	0	2	0	0	0	2	5	0	0	0	0	0	0
78499	0	19	1	1	1	0	0	2	0	0	2	2	0	0	0	0	0	0
62476	0	72	0	0	0	0	0	0	0	0	0	0	0	0	0	0	0	0
20911	1	46	4	2	3	1	5	3	2	7	4	6	0	0	0	0	0	0
53662	1	16	5	4	8	4	10	9	8	7	8	2	3	0	0	3	2	42
67337	0	50	3	3	2	2	2	2	0	5	2	4	0	0	0	1	1	90
80751	1	19	2	0	0	2	1	5	0	2	3	1	0	0	0	0	0	0
29982	0	13	4	0	0	2	3	6	5	6	0	8	3	0	0	2	2	88
29534	0	33	1	0	0	1	0	3	0	0	2	0	0	0	0	0	0	0
46157	1	1	3	3	4	2	7	4	6	4	2	0	0	0	0	0	0	0
84404	1	40	4	8	0	3	0	5	2	0	3	4	0	0	0	0	0	0
39295	0	0	7	8	6	0	6	13	2	10	14	17	2	1	13	7	7	174
9204	1	56	3	3	2	4	3	4	4	4	3	4	0	0	0	0	0	0
78634	0	9	1	0	4	3	2	1	1	1	2	2	0	0	0	0	0	0
80434	1	48	3	2	6	1	2	4	5	7	2	4	0	0	0	1	2	109
68598	0	13	3	2	1	4	5	0	1	1	2	1	0	0	0	1	1	36
10378	1	1	1	1	0	0	1	0	0	0	4	1	0	0	0	0	0	0
3897	0	33	1	0	0	0	0	0	0	2	0	0	0	0	0	0	0	0
83775	1	60	1	0	2	2	0	1	0	1	0	0	0	0	0	0	0	0
39188	0	65	1	1	0	0	0	1	0	1	3	0	0	0	0	0	0	0
96430	1	21	8	9	3	11	7	10	7	5	2	11	0	0	0	12	9	189
23657	1	15	2	0	3	1	1	3	3	3	3	0	3	0	0	1	1	19
16857	0	16	8	5	6	7	7	9	0	11	3	7	3	1	6	3	10	176
47068	0	3	4	0	1	2	2	6	7	1	4	3	0	0	0	0	0	0
36176	0	19	2	1	0	0	3	3	0	0	2	1	0	0	0	0	0	0
25965	1	34	2	2	0	4	1	1	4	3	1	2	0	0	0	0	0	0
90522	1	45	1	0	0	2	2	1	0	1	1	0	0	0	0	0	0	0
48057	1	20	11	6	7	13	12	15	9	8	11	12	4	1	127	61	1	62
7060	1	22	4	1	0	6	3	2	2	3	3	4	0	0	0	0	0	0
58787	0	4	2	2	1	0	1	3	3	2	0	0	1	0	0	1	1	81
99603	0	25	0	0	0	0	0	0	0	0	0	0	0	0	0	0	0	0
21914	1	29	4	2	8	0	0	1	3	5	5	3	0	0	0	0	0	0
25130	0	13	8	13	5	5	11	12	2	3	16	7	4	1	14	9	12	176
71992	0	52	3	1	0	1	3	2	4	0	6	1	0	0	0	0	0	0
69539	0	4	1	1	0	1	1	0	2	4	2	0	0	0	0	0	0	0
70974	1	29	1	0	0	0	0	0	0	1	2	2	0	0	0	0	0	0
71735	1	39	4	0	8	1	5	6	3	0	7	0	1	0	0	1	3	170
79684	0	21	1	1	0	0	6	2	0	0	1	2	0	0	0	0	0	0
9327	0	37	4	7	0	5	4	8	4	5	3	6	0	0	0	0	0	0
99804	0	29	2	3	2	2	1	2	0	3	5	3	0	0	0	0	0	0
63614	0	55	1	1	2	0	0	0	4	0	0	1	0	0	0	0	0	0
1903	1	32	2	4	6	0	0	0	2	2	0	2	0	0	0	0	0	0
58163	1	25	7	4	4	7	8	6	7	8	3	6	4	0	0	17	7	164
44298	0	11	4	2	0	3	3	1	4	1	2	2	0	0	0	0	0	0
88741	0	21	1	2	0	2	0	0	2	0	0	0	0	0	0	0	0	0
12636	1	12	5	2	5	6	5	1	2	12	5	3	4	0	0	2	4	171
83213	1	21	3	2	5	4	2	3	2	3	1	3	3	0	0	5	1	18
62311	1	5	3	2	4	4	0	0	1	2	2	4	4	0	0	1	1	114
12965	1	6	8	12	8	12	13	8	14	2	4	0	0	0	0	3	9	190
23406	0	29	3	1	2	7	2	2	2	4	3	3	0	0	0	0	0	0
25100	0	20	2	2	0	0	2	0	1	0	1	3	0	0	0	0	0	0
99580	0	18	1	0	0	0	1	0	0	0	0	0	0	0	0	0	0	0
20729	1	22	4	0	0	1	7	1	6	7	7	5	4	0	0	3	4	176
55688	0	19	3	3	0	0	0	4	0	4	2	5	0	0	0	0	0	0
98547	0	44	1	0	0	0	0	0	4	3	0	1	0	0	0	0	0	0
98906	1	52	2	0	1	0	1	1	3	0	0	0	0	0	0	2	1	112
20551	1	48	4	0	6	0	7	4	8	5	4	1	4	0	0	7	1	94
81082	1	19	1	0	2	1	0	0	0	0	0	0	0	0	0	0	0	0
38534	1	18	4	5	5	3	5	4	2	3	6	4	4	0	0	1	1	163
23069	1	31	4	9	0	4	4	4	2	2	2	3	0	0	0	0	0	0
91506	1	33	1	2	0	0	0	2	1	0	2	1	0	0	0	0	0	0
85392	1	4	4	7	0	5	3	1	4	0	5	3	5	0	0	3	1	173
26247	0	60	2	0	2	1	0	0	1	3	4	0	0	0	0	0	0	0
21407	1	61	3	0	1	0	0	2	3	4	1	3	0	0	0	0	0	0
11731	0	24	1	1	2	0	1	0	2	0	0	0	0	0	0	0	0	0
93584	0	5	3	2	0	4	2	0	0	6	5	11	4	0	0	1	1	76
17369	1	39	4	0	3	0	0	4	4	5	3	6	5	0	0	1	1	106
7385	1	52	5	0	2	2	0	0	14	2	5	6	5	0	0	2	4	183
66090	1	23	3	0	1	4	0	0	0	1	1	0	0	0	0	0	0	0
41603	1	23	1	0	2	1	0	0	0	0	2	0	0	0	0	0	0	0
23413	0	49	1	1	1	0	0	1	2	0	0	1	0	0	0	0	0	0
7731	0	73	1	0	0	0	1	0	0	3	0	0	0	0	0	0	0	0
2380	1	23	1	2	0	0	0	0	6	1	2	0	0	0	0	0	0	0
34471	0	11	2	0	4	4	0	0	2	1	1	0	0	0	0	1	1	57
64554	1	35	1	0	0	0	0	1	0	0	0	4	0	0	0	0	0	0
8236	0	52	1	0	0	0	0	1	0	0	0	0	0	0	0	0	0	0
80254	1	71	2	0	6	2	0	6	6	3	0	4	0	0	0	0	0	0
67419	0	67	1	0	0	1	2	0	1	0	0	4	0	0	0	0	0	0
27525	1	17	2	2	2	1	1	2	2	5	3	3	0	0	0	0	0	0
40485	0	22	0	0	0	0	0	0	0	0	0	0	0	0	0	0	0	0
93795	0	34	1	4	2	0	0	0	0	0	0	0	0	0	0	0	0	0
21598	0	0	6	11	3	3	11	3	11	6	5	9	4	0	0	3	1	120
30248	1	49	1	0	0	1	2	1	1	0	0	0	0	0	0	0	0	0
87681	1	28	2	0	0	6	0	2	0	2	0	0	0	0	0	0	0	0
51794	1	47	3	1	6	0	2	1	3	0	0	1	0	0	0	0	0	0
65780	0	33	1	0	1	0	0	1	0	0	0	0	0	0	0	0	0	0
22467	0	21	4	1	7	6	4	9	7	4	2	5	4	0	0	1	1	6
45127	0	6	6	7	4	9	15	7	8	4	4	0	0	0	0	2	7	171
55550	1	22	2	2	5	0	1	3	2	2	3	0	0	0	0	0	0	0
39122	1	12	1	2	0	3	0	0	3	0	2	1	0	0	0	0	0	0
60118	0	18	7	6	15	4	14	10	6	4	15	5	5	1	14	10	9	175
10718	1	19	1	0	0	0	0	3	6	1	0	7	0	0	0	0	0	0
39413	0	25	1	1	0	1	0	0	0	2	0	3	0	0	0	0	0	0
89858	0	14	1	2	4	0	1	1	0	0	1	0	0	0	0	0	0	0
74226	1	12	1	1	1	5	1	0	3	0	0	0	0	0	0	0	0	0
13147	1	20	2	1	0	1	4	0	0	6	2	0	0	0	0	0	0	0
71876	0	16	6	2	4	0	5	9	4	9	5	6	5	0	0	1	8	187
20178	0	33	5	1	5	3	8	4	2	6	6	8	5	0	0	6	5	172
19279	1	21	3	2	1	4	3	5	3	0	7	0	0	0	0	0	0	0
45381	1	20	1	0	0	3	0	2	0	3	1	2	0	0	0	0	0	0
57183	0	18	3	0	2	3	2	3	2	0	3	2	0	0	0	0	0	0
72209	1	48	4	4	2	6	2	7	0	3	5	0	0	0	0	3	4	138
80471	1	36	1	0	0	0	1	1	0	0	0	0	0	0	0	0	0	0
57083	0	54	3	0	2	0	1	3	3	2	2	5	3	0	0	1	1	114
45066	1	56	0	0	0	0	0	0	0	0	0	0	0	0	0	0	0	0
20119	1	13	3	5	0	1	2	0	3	2	3	0	0	0	0	0	0	0
88611	0	50	1	0	4	0	0	2	0	0	1	1	0	0	0	0	0	0
8163	0	21	1	0	0	0	1	0	0	0	0	0	0	0	0	0	0	0
8847	0	35	2	2	1	0	0	6	1	2	1	5	0	0	0	0	0	0
93817	1	59	1	0	0	0	0	0	0	0	0	0	0	0	0	0	0	0
25282	1	25	4	3	8	6	2	6	2	4	2	5	4	0	0	8	1	20
6493	1	25	1	0	2	1	1	0	0	0	1	2	0	0	0	0	0	0
97804	1	64	11	12	9	19	8	12	10	15	3	10	4	1	113	76	1	77
18541	0	30	1	0	3	2	1	4	0	0	1	2	0	0	0	0	0	0
93605	0	62	1	2	0	0	0	0	0	1	0	1	0	0	0	0	0	0
94892	0	16	6	0	4	9	6	8	4	9	3	3	3	0	0	3	4	156
50574	0	36	1	0	0	1	0	0	0	0	2	1	0	0	0	0	0	0
20581	0	10	1	4	1	0	0	0	2	0	0	0	0	0	0	0	0	0
49325	1	28	4	1	8	5	6	0	2	0	6	4	5	0	0	3	1	34
56253	0	44	1	2	1	1	1	0	0	1	1	0	0	0	0	0	0	0
26350	0	29	6	0	2	9	9	2	4	7	11	4	3	0	0	1	8	164
42878	1	36	1	1	0	0	1	0	1	2	2	0	0	0	0	0	0	0
32824	1	71	1	1	0	1	0	0	0	0	0	1	0	0	0	0	0	0
82629	1	20	0	0	0	0	0	0	0	0	0	0	0	0	0	0	0	0
25438	1	45	3	0	3	2	5	0	2	3	0	1	0	0	0	0	0	0
32770	0	35	1	3	2	0	0	0	0	1	0	0	0	0	0	0	0	0
92943	1	14	3	1	7	4	0	1	0	2	2	4	0	0	0	0	0	0
11470	0	55	1	3	0	4	0	1	2	0	1	0	0	0	0	0	0	0
21924	0	54	5	4	12	6	4	5	4	6	1	4	2	0	0	2	1	185
50410	0	27	1	0	0	0	0	0	0	0	1	2	0	0	0	0	0	0
20844	0	19	1	2	0	0	0	0	2	0	0	0	0	0	0	0	0	0
85949	0	43	1	0	0	0	0	0	0	4	1	0	0	0	0	0	0	0
8490	1	57	2	2	1	2	2	2	1	0	2	4	0	0	0	0	0	0
83531	1	56	4	5	3	0	3	5	6	2	2	4	0	0	0	0	0	0
4223	1	57	3	3	6	4	4	0	3	0	4	2	0	0	0	0	0	0
88714	1	58	2	0	6	2	2	0	3	0	1	1	0	0	0	0	0	0
32955	0	8	1	0	5	0	4	0	2	0	1	0	0	0	0	0	0	0
82877	0	23	8	5	7	10	7	14	13	5	6	0	0	0	0	8	9	176
9383	0	13	1	0	0	0	1	3	5	0	2	1	0	0	0	0	0	0
79603	0	4	3	3	0	5	2	4	4	5	0	3	0	0	0	0	0	0
98079	0	40	1	0	0	3	0	0	0	0	0	0	0	0	0	0	0	0
5569	0	71	1	0	0	0	2	0	0	3	0	0	0	0	0	0	0	0
65130	0	44	1	0	0	0	0	0	0	2	1	0	0	0	0	0	0	0
31036	0	44	1	0	4	0	0	0	2	2	0	0	0	0	0	0	0	0
63290	1	13	1	1	0	3	0	1	1	0	1	0	0	0	0	0	0	0
77566	0	31	3	2	4	4	0	3	2	0	0	2	0	0	0	0	0	0
59829	1	55	1	0	3	0	0	0	1	0	1	0	0	0	0	0	0	0
87786	0	12	4	6	2	0	2	4	5	2	0	7	0	0	0	0	0	0
66416	0	22	3	1	2	4	3	2	4	4	0	2	0	0	0	0	0	0
71014	0	15	4	7	3	4	1	3	0	4	4	3	4	0	0	1	1	8
75677	1	22	1	0	0	3	1	0	0	2	2	2	0	0	0	0	0	0
69200	1	47	1	1	2	0	0	0	0	0	0	0	0	0	0	0	0	0
72707	1	16	4	5	2	10	3	3	3	8	1	3	0	0	0	0	0	0
60593	1	43	1	0	0	2	5	0	0	0	0	1	0	0	0	0	0	0
97314	0	16	2	2	3	1	3	2	0	3	2	3	0	0	0	0	0	0
68456	0	1	1	2	1	2	2	1	0	4	0	0	0	0	0	0	0	0
31530	0	47	1	1	0	0	1	0	1	2	3	0	0	0	0	0	0	0
83122	1	5	3	0	0	4	4	3	0	4	0	4	0	0	0	0	0	0
50308	1	28	11	7	10	10	11	10	4	11	4	15	0	1	191	0	0	0
46633	0	45	1	2	0	0	1	2	0	1	2	0	0	0	0	0	0	0
67594	0	57	2	5	4	1	3	0	1	2	3	0	0	0	0	1	1	84
35895	1	12	8	5	11	5	11	6	8	12	4	13	2	1	12	45	5	163
11554	1	21	1	0	4	1	3	3	0	2	0	0	0	0	0	0	0	0
63299	0	22	3	4	4	1	3	1	2	3	3	6	0	0	0	0	0	0
65524	0	5	5	0	4	0	6	8	5	14	2	2	2	0	0	6	5	149
68313	1	20	3	4	4	2	2	4	2	0	5	2	0	0	0	0	0	0
67007	0	51	3	4	8	5	0	2	2	0	0	4	0	0	0	0	0	0
64919	1	29	1	0	0	2	0	1	0	0	2	2	0	0	0	0	0	0
88525	1	15	3	5	3	2	2	0	6	3	0	1	4	0	0	1	1	45
31215	1	38	4	2	3	3	6	0	1	5	2	2	1	0	0	1	1	159
85220	1	43	1	0	0	1	0	2	0	5	0	0	0	0	0	0	0	0
19012	1	64	1	0	0	0	0	0	0	0	0	0	0	0	0	0	0	0
93525	1	18	6	3	5	7	4	7	5	2	5	2	0	0	0	9	3	185
37926	1	20	1	0	1	2	0	2	0	1	0	1	0	0	0	0	0	0
18771	1	43	5	2	7	3	3	7	2	9	5	2	5	0	0	6	3	166
91434	0	77	1	1	0	0	0	0	0	1	0	0	0	0	0	0	0	0
16024	1	49	3	5	3	2	2	3	1	0	4	1	0	0	0	0	0	0
41291	1	20	4	4	2	5	2	4	1	0	8	4	0	0	0	0	0	0
50959	1	23	2	2	3	1	0	1	1	2	3	2	0	0	0	0	0	0
17567	0	27	1	4	2	0	0	0	0	2	1	0	0	0	0	0	0	0
52796	0	21	3	4	2	5	2	1	1	2	2	3	0	0	0	0	0	0
68813	0	22	1	0	2	2	0	1	1	0	0	0	0	0	0	0	0	0
50763	1	59	1	2	0	0	0	0	0	1	2	0	0	0	0	0	0	0
28835	0	31	1	3	0	1	0	1	1	1	0	0	0	0	0	0	0	0
25985	1	3	2	2	4	2	1	2	2	5	2	2	0	0	0	0	0	0
956	0	13	1	2	0	1	0	8	0	3	1	1	0	0	0	0	0	0
22033	1	52	1	3	0	0	1	0	0	1	0	0	0	0	0	0	0	0
57436	1	48	5	2	3	7	13	2	6	10	2	5	2	0	0	1	7	173
72807	1	60	1	0	1	2	0	1	2	1	0	0	0	0	0	0	0	0
20417	1	39	4	6	3	8	6	3	3	0	2	0	0	0	0	0	0	0
57911	1	8	7	13	7	7	4	8	5	3	4	6	4	0	0	1	8	180
1585	0	9	7	2	10	9	2	4	4	9	2	9	3	0	0	5	9	169
99389	1	16	1	2	4	6	2	1	1	1	1	1	0	0	0	0	0	0
20043	1	49	1	2	1	0	0	0	0	1	1	0	0	0	0	0	0	0
81647	1	21	1	8	2	2	0	0	2	0	0	0	0	0	0	0	0	0
94218	1	39	1	1	0	0	2	0	0	2	0	0	0	0	0	0	0	0
99782	1	55	1	1	3	0	0	1	1	0	2	0	0	0	0	0	0	0
66750	0	1	4	3	9	2	4	1	4	2	1	10	1	0	0	1	2	138
6310	1	32	1	0	0	0	4	0	2	2	0	0	0	0	0	0	0	0
50040	0	19	2	4	0	2	2	1	2	0	3	6	2	0	0	1	1	115
58904	0	51	1	0	0	0	0	0	0	0	0	0	0	0	0	0	0	0
29795	1	17	2	2	1	2	3	1	2	3	0	6	0	0	0	0	0	0
85642	1	32	3	2	3	2	0	4	3	8	2	2	0	0	0	0	0	0
17386	0	34	3	1	2	1	2	3	0	0	5	4	1	0	0	2	2	134
62019	0	13	1	0	2	1	4	0	0	0	2	0	0	0	0	0	0	0
8254	0	38	6	2	7	2	4	3	7	8	3	4	3	0	0	2	6	186
74670	0	9	3	1	1	3	2	0	1	5	0	1	0	0	0	0	0	0
54421	0	21	3	6	2	1	0	3	3	2	3	2	0	0	0	0	0	0
27363	1	29	4	3	9	5	3	3	0	1	3	6	0	0	0	0	0	0
52654	0	34	1	0	1	0	0	0	1	1	0	1	0	0	0	0	0	0
8818	0	38	1	3	2	0	0	0	1	4	0	0	0	0	0	0	0	0
35496	1	62	0	0	0	0	0	0	0	0	0	0	0	0	0	0	0	0
79824	1	5	4	3	2	6	2	4	4	6	0	0	0	0	0	0	0	0
89337	0	19	1	0	0	0	4	0	0	0	0	0	0	0	0	0	0	0
67104	0	13	6	3	3	1	4	11	6	6	2	4	4	0	0	5	7	150
97204	0	42	1	0	0	0	2	0	0	0	0	0	0	0	0	0	0	0
1440	1	4	4	3	3	4	0	4	3	2	0	1	0	0	0	0	0	0
49749	1	12	3	3	1	0	3	3	2	3	4	0	1	0	0	1	1	60
28874	1	43	1	0	0	2	0	3	2	2	0	2	0	0	0	0	0	0
80747	1	35	1	2	0	0	0	0	1	3	2	0	0	0	0	0	0	0
46029	1	58	4	1	8	2	6	3	4	5	6	9	5	0	0	1	1	153
49997	1	20	3	2	3	0	0	3	3	3	0	3	0	0	0	0	0	0
21293	0	33	3	1	4	0	2	3	2	4	3	1	2	0	0	1	1	118
45244	1	29	1	3	0	0	2	0	0	0	1	0	0	0	0	0	0	0
1233	1	38	1	2	0	3	5	0	0	0	2	0	0	0	0	0	0	0
28861	0	44	2	2	4	0	5	2	0	2	0	4	3	0	0	1	1	16
6150	1	57	1	2	0	1	1	0	0	0	0	0	0	0	0	0	0	0
26491	1	44	1	1	0	0	0	0	1	0	4	0	0	0	0	0	0	0
31560	1	72	2	2	0	2	2	0	2	0	1	1	0	0	0	0	0	0
8878	1	28	1	0	0	2	2	0	1	4	0	1	0	0	0	0	0	0
65453	1	5	6	6	3	6	10	5	0	4	8	2	4	0	0	1	5	142
78158	0	30	8	9	3	4	1	5	9	4	7	10	1	1	13	1	8	175
29531	0	62	0	0	0	0	0	0	0	0	0	0	0	0	0	0	0	0
84871	0	3	5	4	6	7	7	6	1	10	3	2	0	0	0	2	1	109
55217	1	7	2	1	3	3	1	1	1	0	1	0	4	0	0	1	1	95
77387	1	17	5	5	2	2	5	5	11	5	5	6	3	0	0	1	3	95
14137	0	52	1	0	1	0	1	1	0	0	2	0	0	0	0	0	0	0
58724	1	46	5	0	7	0	3	4	5	2	4	1	0	0	0	1	2	121
6117	0	28	3	1	2	2	1	4	5	0	6	6	0	0	0	0	0	0
70795	0	26	5	5	3	6	4	7	3	12	8	5	4	0	0	1	4	180
90805	0	46	3	2	0	5	0	4	1	0	0	4	0	0	0	0	0	0
79314	1	54	2	3	1	3	5	0	2	0	0	1	3	0	0	1	1	47
37214	0	66	2	3	5	2	2	1	0	2	2	0	2	0	0	1	1	189
50664	1	63	1	0	3	0	0	0	0	1	3	0	0	0	0	0	0	0
58451	1	21	3	2	1	9	1	1	0	0	4	7	4	0	0	1	1	41
91282	0	39	2	2	2	6	4	1	1	0	1	0	0	0	0	0	0	0
85441	1	13	1	0	1	0	0	0	0	0	0	1	0	0	0	0	0	0
15653	1	64	1	0	0	2	1	0	0	0	2	0	0	0	0	0	0	0
19319	0	8	1	2	0	0	0	1	0	2	1	0	0	0	0	0	0	0
62377	1	35	1	2	4	0	0	0	2	0	0	0	0	0	0	0	0	0
55540	0	21	1	0	0	2	0	0	0	1	2	2	0	0	0	0	0	0
65	1	14	3	1	1	0	2	4	6	8	1	0	0	0	0	0	0	0
35570	1	19	5	3	5	0	3	3	1	1	4	4	0	0	0	0	0	0
47913	1	20	1	0	2	0	0	0	4	0	2	2	0	0	0	0	0	0
32661	1	25	4	6	6	5	1	3	7	4	3	4	0	0	0	0	0	0
54712	1	21	1	2	1	2	0	0	0	0	0	0	0	0	0	0	0	0
59029	1	42	1	0	5	3	0	1	0	0	0	0	0	0	0	0	0	0
35473	0	14	3	4	0	11	3	2	0	6	1	3	0	0	0	1	1	36
46810	1	1	1	2	0	2	2	0	0	0	0	4	0	0	0	0	0	0
91996	0	37	4	7	1	7	1	6	1	2	12	5	4	0	0	1	2	162
65106	0	40	8	12	12	19	4	9	6	6	8	10	4	1	18	2	8	164
7138	0	81	3	4	1	0	4	4	3	0	0	0	0	0	0	0	0	0
58519	1	29	3	5	3	4	3	0	2	3	1	4	0	0	0	0	0	0
23129	0	30	4	3	4	0	6	6	0	2	2	3	3	0	0	1	1	81
55471	1	5	5	1	4	9	7	1	1	0	1	1	1	0	0	5	4	176
47028	1	8	5	0	0	0	7	2	7	6	0	8	3	0	0	1	3	173
74084	0	11	1	2	0	1	1	0	0	1	1	0	0	0	0	0	0	0
40596	1	14	3	3	5	6	3	0	4	2	4	4	0	0	0	0	0	0
58997	0	30	4	2	1	4	2	2	3	4	8	6	0	0	0	4	2	124
33022	1	13	6	1	4	8	3	8	6	9	6	6	3	1	5	2	4	177
91998	0	58	1	0	0	2	0	0	0	0	1	0	0	0	0	0	0	0
24215	1	77	1	0	0	1	0	0	0	0	0	0	0	0	0	0	0	0
94545	1	21	5	12	1	1	7	8	13	5	4	2	4	0	0	5	2	124
35022	0	55	2	3	2	3	0	3	1	0	0	2	0	0	0	0	0	0
74090	0	30	0	0	0	0	0	0	0	0	0	0	0	0	0	0	0	0
51979	0	50	4	4	2	2	0	2	6	6	0	2	4	0	0	1	1	77
80320	1	57	3	2	5	2	2	0	1	2	6	4	0	0	0	0	0	0
80767	0	23	4	8	4	12	1	4	3	2	8	6	3	0	0	1	3	175
87297	1	26	6	15	1	8	9	10	4	6	3	3	0	0	0	6	6	104
88574	1	12	3	3	0	2	0	1	4	0	4	1	0	0	0	0	0	0
27148	0	41	1	0	0	0	0	0	0	0	0	1	0	0	0	0	0	0
41020	0	13	5	2	6	2	2	2	4	7	5	0	5	0	0	2	2	167
92836	0	12	7	11	6	2	1	5	6	5	11	3	5	0	0	9	7	161
41713	0	16	8	0	11	4	7	7	7	5	2	2	4	1	5	12	8	185
43732	0	11	4	3	2	4	2	5	1	4	4	0	0	0	0	2	1	165
38533	0	48	1	1	0	1	0	2	0	1	0	0	0	0	0	0	0	0
54004	0	19	5	4	0	7	0	3	2	5	4	4	1	0	0	1	1	85
25444	0	67	0	0	0	0	0	0	0	0	0	0	0	0	0	0	0	0
71356	0	57	1	0	4	0	0	1	0	0	1	0	0	0	0	0	0	0
37829	1	33	6	3	5	6	3	2	7	4	4	6	2	0	0	4	5	175
57845	1	65	0	0	0	0	0	0	0	0	0	0	0	0	0	0	0	0
82416	0	28	3	6	1	2	0	2	0	1	2	0	0	0	0	0	0	0
36428	0	18	3	1	1	4	2	3	6	1	6	6	0	0	0	0	0	0
88857	0	22	2	3	2	0	2	1	4	0	2	0	1	0	0	1	1	19
77373	0	0	1	0	0	1	1	0	0	0	1	0	0	0	0	0	0	0
9361	1	6	5	4	5	3	2	3	8	10	5	5	3	0	0	2	3	133
69690	0	33	1	1	0	1	0	1	1	0	2	0	0	0	0	0	0	0
81180	0	39	1	1	0	2	0	2	0	0	2	0	0	0	0	0	0	0
51639	0	0	5	4	4	7	0	0	2	2	3	2	4	0	0	4	1	64
46782	1	19	4	5	1	10	4	2	1	6	4	7	0	0	0	0	0	0
58843	1	50	8	7	12	0	6	7	8	13	12	7	0	0	0	9	10	180
94924	0	50	1	1	0	1	1	0	1	0	0	0	0	0	0	0	0	0
23734	0	63	1	0	0	0	0	0	0	0	0	0	0	0	0	0	0	0
35380	0	6	3	1	2	1	1	3	0	3	1	3	0	0	0	0	0	0
23986	1	48	3	1	0	4	3	2	4	2	0	3	0	0	0	0	0	0
77669	1	16	4	7	2	3	3	4	2	1	6	4	1	0	0	8	3	142
34707	0	15	1	0	1	0	0	1	0	1	0	0	0	0	0	0	0	0
64707	1	50	1	1	4	1	1	1	0	0	0	1	0	0	0	0	0	0
87511	1	77	2	2	0	0	7	0	0	0	1	0	0	0	0	0	0	0
53564	1	25	5	7	3	4	6	5	5	6	4	4	0	0	0	2	3	152
87503	1	16	1	1	0	1	1	0	1	1	0	0	0	0	0	0	0	0
42802	1	37	1	0	2	3	1	0	1	0	0	0	0	0	0	0	0	0
67360	1	47	3	0	2	0	0	3	3	2	7	7	0	0	0	0	0	0
37589	0	9	3	4	0	2	0	2	5	2	6	2	0	0	0	0	0	0
56485	1	15	2	0	3	1	0	0	1	3	0	3	0	0	0	0	0	0
75505	0	38	8	3	7	12	3	11	14	19	2	10	3	0	0	3	6	164
75310	0	8	2	0	0	1	1	2	1	0	4	3	1	0	0	1	1	70
67708	1	10	1	0	2	2	4	2	1	0	0	1	0	0	0	0	0	0
18212	1	4	6	11	1	6	0	2	8	5	7	7	4	0	0	3	2	186
9335	1	6	3	6	1	0	7	2	3	4	4	5	0	0	0	0	0	0
54191	0	56	2	4	0	1	0	2	1	0	2	5	0	0	0	0	0	0
415	0	40	0	0	0	0	0	0	0	0	0	0	0	0	0	0	0	0
83140	1	19	4	3	5	2	1	6	1	2	3	5	3	0	0	1	1	54
30975	0	51	1	0	0	0	0	0	0	0	0	0	0	0	0	0	0	0
4782	1	25	4	0	3	1	2	10	2	2	0	4	0	0	0	0	0	0
95086	1	14	4	3	3	1	2	0	3	2	2	4	0	0	0	3	1	93
62701	1	45	1	1	0	0	1	0	1	1	0	1	0	0	0	0	0	0
26233	1	22	5	3	1	2	3	2	9	7	4	0	2	0	0	1	4	184
49735	0	51	1	0	0	2	1	0	0	2	0	0	0	0	0	0	0	0
90562	1	29	1	1	0	1	0	0	1	2	1	1	0	0	0	0	0	0
41196	0	27	2	1	1	0	2	5	2	11	1	2	1	0	0	3	1	157
57579	1	48	1	3	1	0	1	0	0	0	1	1	0	0	0	0	0	0
26243	0	63	0	0	0	0	0	0	0	0	0	0	0	0	0	0	0	0
57909	1	22	3	5	4	3	1	5	2	3	6	1	0	0	0	0	0	0
15728	1	22	2	2	1	2	0	4	1	0	1	3	0	0	0	0	0	0
80744	0	63	1	0	0	0	0	0	0	0	2	0	0	0	0	0	0	0
64392	0	19	0	0	0	0	0	0	0	0	0	0	0	0	0	0	0	0
24281	0	77	1	2	0	0	0	2	1	1	1	1	0	0	0	0	0	0
62095	0	12	1	1	0	2	0	1	2	0	4	0	0	0	0	0	0	0
30855	1	47	3	2	2	6	4	4	4	0	2	2	0	0	0	0	0	0
20994	0	20	4	5	7	0	1	3	6	0	4	5	0	0	0	1	1	27
8390	0	25	2	1	2	0	2	2	0	2	0	1	2	0	0	1	1	38
14376	1	43	8	5	10	10	9	7	0	2	6	8	5	1	22	25	4	165
89686	0	68	1	0	1	1	0	2	1	1	2	2	0	0	0	0	0	0
35321	0	37	1	0	0	0	0	1	0	2	0	0	0	0	0	0	0	0
75179	0	21	3	0	1	0	2	2	2	4	4	1	0	0	0	0	0	0
58533	1	4	2	7	3	1	0	2	3	5	2	0	0	0	0	0	0	0
52756	0	4	1	0	0	0	0	1	1	2	0	3	0	0	0	0	0	0
7618	0	13	4	0	3	5	9	3	1	2	8	4	0	0	0	0	0	0
95909	1	33	4	2	2	7	8	1	12	6	0	2	0	0	0	0	0	0
61253	0	33	4	2	2	3	8	4	2	2	3	9	4	0	0	2	1	84
84754	0	29	1	2	0	2	0	0	2	0	1	0	0	0	0	0	0	0
54113	0	68	0	0	0	0	0	0	0	0	0	0	0	0	0	0	0	0
61668	1	5	5	3	5	6	3	0	2	1	9	1	4	0	0	1	3	141
2685	1	4	5	2	6	1	5	1	12	4	2	4	5	0	0	1	2	106
14887	1	4	5	0	3	4	4	3	6	1	6	4	5	0	0	4	3	188
1165	0	26	1	2	1	2	1	0	0	0	0	0	0	0	0	0	0	0
17992	0	52	1	1	0	6	1	0	0	0	0	0	0	0	0	0	0	0
34335	0	33	3	0	5	7	4	0	6	0	4	2	0	0	0	0	0	0
1410	0	32	2	1	1	2	2	0	1	1	0	7	0	0	0	0	0	0
5799	0	21	1	0	1	0	0	0	0	3	0	0	0	0	0	0	0	0
95049	0	28	1	0	2	0	0	0	0	2	2	1	0	0	0	0	0	0
91314	1	13	8	5	7	3	1	6	12	3	10	8	4	0	0	11	9	186
17829	0	38	1	3	0	0	0	0	0	1	0	2	0	0	0	0	0	0
58395	1	22	1	0	0	0	0	0	0	3	0	0	0	0	0	0	0	0
70873	1	30	4	4	4	0	3	1	2	0	7	6	0	0	0	0	0	0
38929	0	54	1	0	0	0	0	0	0	0	0	0	0	0	0	0	0	0
47307	0	76	1	0	0	0	0	0	1	0	0	0	0	0	0	0	0	0
76051	0	53	2	4	2	1	1	3	0	1	2	2	0	0	0	0	0	0
48487	0	44	3	3	4	0	0	2	4	0	1	0	0	0	0	0	0	0
17998	0	68	0	0	0	0	0	0	0	0	0	0	0	0	0	0	0	0
80350	1	25	3	2	2	3	5	3	4	4	7	3	0	0	0	0	0	0
81731	0	23	2	1	2	4	1	5	3	4	7	2	0	0	0	0	0	0
86701	0	31	1	0	0	2	0	1	0	0	3	0	0	0	0	0	0	0
30709	1	59	2	3	2	2	4	0	2	1	2	2	0	0	0	1	1	29
60186	1	29	4	3	2	0	4	1	2	6	4	0	0	0	0	0	0	0
93133	1	45	1	6	0	0	0	0	0	4	2	0	0	0	0	0	0	0
85022	0	21	3	1	0	2	0	2	0	2	3	2	0	0	0	0	0	0
73846	1	32	1	0	0	3	3	0	0	4	2	0	0	0	0	0	0	0
62713	1	43	1	0	0	0	0	0	0	0	0	0	0	0	0	0	0	0
30141	1	26	10	6	11	7	5	5	2	5	9	8	2	0	0	9	6	174
10710	1	29	2	2	2	0	0	0	0	0	1	2	3	0	0	1	1	117
84053	1	20	11	12	15	9	20	10	20	12	11	12	4	1	23	6	4	168
92689	0	12	7	15	11	4	5	9	3	9	3	8	4	0	0	10	9	144
69755	1	43	1	1	0	0	1	1	0	1	0	1	0	0	0	0	0	0
20890	0	48	7	14	6	8	6	7	6	7	4	5	3	0	0	13	8	188
51913	0	18	2	5	2	1	1	3	4	0	2	2	4	0	0	1	1	9
14108	0	61	1	1	0	0	1	0	0	0	0	1	0	0	0	0	0	0
85938	0	22	7	0	7	12	11	6	12	6	10	9	0	0	0	8	10	180
14666	0	29	3	4	4	4	0	8	2	3	0	0	0	0	0	0	0	0
50299	1	21	9	8	11	8	11	11	16	3	11	11	5	1	42	5	5	149
71623	0	14	4	3	6	2	4	0	0	0	2	5	0	0	0	0	0	0
15639	1	48	1	1	2	1	0	0	0	2	0	0	0	0	0	0	0	0
64647	0	46	1	1	1	1	0	2	0	2	1	0	0	0	0	0	0	0
16763	1	38	2	6	4	3	1	2	2	0	0	2	0	0	0	0	0	0
22609	0	46	2	0	2	1	0	2	1	1	1	1	0	0	0	0	0	0
84421	0	50	1	0	3	1	1	0	0	0	0	0	0	0	0	0	0	0
53972	1	11	1	0	2	0	0	1	1	2	0	0	0	0	0	0	0	0
60464	0	21	3	2	4	1	4	2	6	9	2	2	0	0	0	0	0	0
90107	1	55	1	0	1	2	0	0	0	0	0	0	0	0	0	0	0	0
72214	1	7	3	7	4	0	0	2	2	1	2	3	0	0	0	0	0	0
61147	0	54	1	2	0	0	0	0	0	5	1	4	0	0	0	0	0	0
45238	1	26	4	2	1	3	3	2	1	2	2	6	1	0	0	1	1	22
28175	1	33	2	3	1	0	0	1	2	4	2	0	0	0	0	1	1	37
65251	1	37	5	5	9	6	6	3	6	2	1	7	1	0	0	1	3	111
29056	1	50	3	4	2	3	2	4	0	4	9	2	0	0	0	0	0	0
55596	0	30	1	0	0	0	4	2	0	0	0	0	0	0	0	0	0	0
60611	1	25	7	6	8	8	6	6	7	7	6	5	0	1	8	4	5	155
24983	0	14	6	4	13	6	7	6	4	6	7	8	5	0	0	1	3	105
45439	1	60	1	0	1	0	1	0	1	0	0	0	0	0	0	0	0	0
776	1	0	7	7	6	10	6	5	11	5	5	6	3	1	4	7	9	182
74186	0	39	4	4	2	2	1	7	5	1	4	1	3	0	0	1	1	135
84214	1	11	3	4	4	4	4	6	2	0	6	4	0	0	0	1	1	102
89104	0	21	1	0	0	2	0	7	1	0	0	0	0	0	0	0	0	0
75038	0	10	1	0	0	0	0	0	1	0	0	1	0	0	0	0	0	0
74765	1	16	5	3	4	0	3	1	3	2	6	2	5	0	0	6	3	137
47261	0	19	3	4	3	2	1	3	0	1	3	2	0	0	0	0	0	0
77540	0	25	1	0	2	4	0	0	3	0	2	0	0	0	0	0	0	0
29428	1	56	1	0	1	1	0	0	0	2	0	0	0	0	0	0	0	0
11929	0	5	4	0	13	4	11	4	6	9	11	4	0	0	0	1	4	149
38094	0	5	3	1	2	0	2	4	9	2	1	3	0	0	0	0	0	0
85117	1	17	8	9	6	7	8	12	7	8	19	0	0	0	0	1	7	190
97319	0	40	1	2	0	2	0	0	2	0	0	0	0	0	0	0	0	0
38147	1	27	3	4	0	5	2	1	1	2	1	0	0	0	0	0	0	0
14738	1	4	2	2	0	2	0	1	5	0	2	5	0	0	0	0	0	0
28925	1	19	0	0	0	0	0	0	0	0	0	0	0	0	0	0	0	0
52528	0	62	1	2	0	0	0	3	0	1	0	0	0	0	0	0	0	0
73532	0	33	2	4	6	0	6	0	1	1	0	8	0	0	0	1	2	163
10578	1	40	6	6	3	7	5	0	3	4	8	8	5	1	10	10	2	50
4420	0	0	4	1	4	3	4	5	4	5	1	2	1	0	0	2	1	65
63775	0	23	7	4	4	13	6	5	4	11	6	4	4	1	6	5	8	180
19655	1	7	4	5	4	2	2	5	0	0	1	4	0	0	0	0	0	0
85381	0	23	1	0	0	3	1	0	0	0	0	0	0	0	0	0	0	0
58384	0	33	1	3	0	0	1	0	0	1	0	0	0	0	0	0	0	0
59704	0	47	4	3	4	6	0	0	3	0	6	4	4	0	0	5	1	39
50522	1	23	1	2	3	0	1	0	0	1	2	0	0	0	0	0	0	0
14876	0	57	2	2	0	2	2	2	4	0	1	1	0	0	0	0	0	0
329	1	50	8	11	5	11	19	15	6	3	3	4	5	1	14	1	6	140
82950	1	22	11	11	9	1	11	13	10	10	3	20	3	1	19	87	3	167
18949	0	8	4	5	1	3	7	0	2	3	5	2	0	0	0	1	1	51
52122	1	21	5	5	6	2	7	6	7	4	7	5	3	0	0	3	6	120
12922	1	42	10	19	11	6	11	10	7	19	6	14	5	1	22	4	4	164
78288	1	16	4	0	5	6	6	6	10	4	3	3	2	0	0	1	1	174
20771	1	36	1	0	0	0	1	0	0	0	0	0	0	0	0	0	0	0
64	0	48	3	2	2	6	5	5	3	2	0	3	2	0	0	1	2	121
84623	0	3	3	0	3	4	0	4	0	5	2	3	0	0	0	0	0	0
12773	0	40	1	0	0	2	1	0	0	3	0	0	0	0	0	0	0	0
76163	1	73	1	0	0	2	0	0	0	0	0	3	0	0	0	0	0	0
5480	0	67	1	0	2	5	0	0	0	0	2	1	0	0	0	0	0	0
32779	1	22	3	0	2	3	6	0	0	2	0	5	1	0	0	1	1	186
55706	0	21	1	0	0	0	0	0	1	2	0	1	0	0	0	0	0	0
46477	0	11	1	0	1	2	0	0	2	0	2	0	0	0	0	0	0	0
82591	0	38	2	0	1	2	1	3	0	1	0	1	0	0	0	0	0	0
86362	0	8	1	0	1	0	0	0	0	2	0	0	0	0	0	0	0	0
60763	1	73	1	0	0	2	1	1	0	0	0	0	0	0	0	0	0	0
21909	0	38	3	6	2	4	2	6	4	2	4	0	0	0	0	0	0	0
11538	0	41	1	0	1	0	3	1	0	0	0	0	0	0	0	0	0	0
18207	1	12	7	6	4	10	9	4	7	8	10	10	1	0	0	9	8	188
88578	0	48	1	4	0	0	0	0	1	1	1	2	0	0	0	0	0	0
58412	1	22	1	0	1	3	2	0	0	4	0	1	0	0	0	0	0	0
66895	1	60	1	0	0	1	0	0	0	2	0	0	0	0	0	0	0	0
28904	1	71	2	2	2	3	2	0	5	0	5	2	1	0	0	1	2	90
82716	0	47	2	0	0	0	2	5	1	0	3	0	0	0	0	0	0	0
17908	1	19	3	1	2	4	0	8	3	6	2	2	0	0	0	0	0	0
15574	0	27	3	1	1	4	2	6	3	3	4	0	0	0	0	0	0	0
62125	0	26	2	3	0	0	0	3	2	0	0	0	1	0	0	2	1	3
9256	0	34	3	4	0	0	1	0	1	0	0	1	0	0	0	0	0	0
99364	0	42	0	0	0	0	0	0	0	0	0	0	0	0	0	0	0	0
3883	0	31	2	2	2	1	1	1	1	3	0	0	0	0	0	0	0	0
69037	1	55	1	0	0	2	0	0	0	0	0	2	0	0	0	0	0	0
65159	1	40	2	1	0	2	0	1	2	1	2	0	0	0	0	2	1	127
23847	0	14	1	1	0	3	2	1	2	1	0	4	0	0	0	0	0	0
50544	0	17	1	0	1	1	0	0	0	1	0	4	0	0	0	0	0	0
32259	1	23	4	4	4	1	6	3	1	0	0	3	2	0	0	1	1	49
65157	1	51	3	1	1	0	4	2	4	4	4	0	3	0	0	1	1	50
83475	0	25	4	5	0	5	1	2	8	0	5	9	0	0	0	0	0	0
83329	1	10	3	0	10	2	2	2	0	3	7	4	0	0	0	0	0	0
22797	0	30	3	0	1	3	3	3	1	3	3	1	0	0	0	3	2	84
94577	0	70	0	0	0	0	0	0	0	0	0	0	0	0	0	0	0	0
61481	0	16	6	7	3	12	3	7	6	5	11	1	4	1	3	14	3	137
26378	1	36	3	0	1	0	0	1	7	4	10	2	0	0	0	0	0	0
36858	0	11	4	5	6	6	0	8	4	7	4	0	1	0	0	2	2	139
49111	0	34	3	1	2	0	0	3	1	4	10	5	0	0	0	0	0	0
45310	0	67	1	1	0	0	0	3	0	2	1	4	0	0	0	0	0	0
34082	1	53	1	0	3	1	0	0	2	0	1	1	0	0	0	0	0	0
95598	0	16	1	3	1	1	1	1	0	0	2	3	0	0	0	0	0	0
94088	0	24	2	0	1	2	6	2	0	0	1	2	1	0	0	1	1	54
1097	1	35	2	1	0	1	6	1	4	2	0	2	2	0	0	1	1	4
83683	0	46	1	0	0	4	1	0	3	0	1	3	0	0	0	0	0	0
73216	0	18	3	2	2	4	4	4	0	5	0	0	0	0	0	0	0	0
25225	1	9	6	3	3	2	3	4	3	4	2	3	5	0	0	3	1	42
42942	0	19	1	2	0	0	2	1	1	2	2	2	0	0	0	0	0	0
65860	0	12	5	4	5	7	11	4	10	3	1	3	4	0	0	2	1	116
22001	1	61	1	0	0	2	0	0	1	0	2	0	0	0	0	0	0	0
44775	0	42	1	0	0	1	0	1	0	0	0	0	0	0	0	0	0	0
77110	1	66	3	0	0	3	0	3	0	5	0	0	0	0	0	0	0	0
42639	0	21	1	6	1	3	1	0	0	0	1	0	0	0	0	0	0	0
89394	1	36	4	6	5	10	4	4	6	13	6	6	5	0	0	1	1	144
89956	0	46	4	10	4	4	5	3	4	12	3	2	3	0	0	2	1	166
29664	1	23	1	0	1	2	3	0	0	0	0	1	0	0	0	0	0	0
37027	0	55	7	7	3	2	10	2	5	10	6	8	4	0	0	11	6	183
59951	1	38	4	4	2	2	4	6	4	4	1	1	3	0	0	1	2	177
23220	1	61	1	0	0	0	1	0	0	1	2	0	0	0	0	0	0	0
89229	0	35	2	2	1	0	2	6	0	0	2	2	0	0	0	0	0	0
43682	0	18	1	0	0	2	0	0	3	0	1	0	0	0	0	0	0	0
97014	0	12	7	4	6	7	8	7	7	6	8	5	4	1	8	8	5	152
52041	0	7	3	0	2	0	2	4	3	3	0	0	0	0	0	0	0	0
36922	1	50	5	5	4	2	6	2	5	5	10	5	2	0	0	8	1	46
86248	0	31	3	3	2	0	2	0	5	2	1	2	0	0	0	0	0	0
4408	1	0	5	1	2	3	2	2	10	6	2	10	2	0	0	1	1	93
59634	0	11	3	5	1	0	2	3	2	1	0	2	0	0	0	0	0	0
72427	1	26	4	3	4	8	3	1	2	5	2	3	2	0	0	7	1	45
65543	0	6	1	0	0	7	0	1	3	0	0	2	0	0	0	0	0	0
79802	1	41	1	0	3	2	1	1	2	0	0	0	0	0	0	0	0	0
99823	1	4	7	13	7	6	9	10	10	5	8	0	4	0	0	6	5	172
40646	0	62	3	3	3	0	0	7	0	6	1	3	0	0	0	0	0	0
78553	1	0	6	3	2	4	3	8	5	2	4	7	4	0	0	2	6	189
68490	1	33	6	2	6	4	10	4	5	4	6	0	5	0	0	2	7	152
30247	1	50	1	0	0	0	0	0	0	0	0	0	0	0	0	0	0	0
99262	0	28	2	0	1	4	1	1	3	3	0	3	4	0	0	3	1	182
91349	1	36	1	0	0	2	1	0	0	3	0	2	0	0	0	0	0	0
9244	1	26	4	4	2	3	4	1	6	9	6	7	0	0	0	0	0	0
75120	1	63	1	1	2	1	1	0	5	0	0	0	0	0	0	0	0	0
99953	0	67	1	1	0	0	0	0	0	1	0	0	0	0	0	0	0	0
1506	0	51	1	0	1	0	0	1	1	0	1	1	0	0	0	0	0	0
54520	1	21	8	7	3	17	0	2	11	3	8	11	3	0	0	2	9	180
91949	1	56	1	0	1	1	0	0	4	0	0	0	0	0	0	0	0	0
81305	0	47	1	6	0	0	2	0	0	0	0	0	0	0	0	0	0	0
64284	1	15	3	4	2	0	3	3	0	1	2	4	0	0	0	0	0	0
82288	0	16	4	6	5	0	3	4	2	8	5	0	2	0	0	1	1	186
70717	1	19	1	0	0	0	2	0	0	0	0	0	0	0	0	0	0	0
87051	0	13	1	0	1	1	8	0	0	0	0	0	0	0	0	0	0	0
4371	0	25	1	0	0	0	2	1	2	1	0	0	0	0	0	0	0	0
74183	0	19	1	1	0	0	2	1	0	3	0	0	0	0	0	0	0	0
30588	0	3	10	3	8	13	8	9	7	11	9	7	5	1	7	1	8	182
27932	0	10	3	7	2	2	2	0	0	1	14	6	0	0	0	1	1	168
95478	1	5	7	4	12	8	7	2	4	3	7	8	5	0	0	5	7	177
11841	0	15	1	0	0	0	0	0	1	0	0	2	0	0	0	0	0	0
66055	1	57	3	0	2	0	1	0	6	1	2	3	0	0	0	0	0	0
89070	0	9	3	5	3	1	1	1	2	3	4	2	2	0	0	1	2	161
5637	0	31	1	0	0	1	2	3	0	1	0	0	0	0	0	0	0	0
28751	0	29	4	3	0	5	2	1	2	2	6	0	0	0	0	0	0	0
1080	0	12	4	2	2	4	5	0	4	2	2	2	0	0	0	1	2	162
82989	0	3	3	1	5	1	0	3	0	1	0	0	1	0	0	1	1	111
64778	1	6	6	6	4	9	6	6	7	3	6	13	5	1	2	5	5	183
37306	1	56	3	1	0	4	1	0	0	2	3	0	4	0	0	1	2	175
46095	0	21	1	0	0	0	1	1	2	1	0	1	0	0	0	0	0	0
87349	1	34	4	5	4	2	2	1	3	4	1	3	1	0	0	1	1	149
37112	0	18	0	0	0	0	0	0	0	0	0	0	0	0	0	0	0	0
83384	0	16	4	4	7	4	4	2	3	6	1	4	0	0	0	0	0	0
51006	0	35	10	3	8	17	10	12	8	7	13	0	3	1	10	65	3	180
54224	0	6	1	0	2	1	1	2	3	0	0	0	0	0	0	0	0	0
54007	1	65	3	0	1	4	4	0	1	0	4	4	0	0	0	1	1	47
37096	1	9	4	4	2	0	3	2	3	7	4	1	0	0	0	0	0	0
50742	0	9	2	0	2	2	3	2	5	1	5	1	0	0	0	0	0	0
28374	1	46	1	0	1	2	0	0	1	1	2	0	0	0	0	0	0	0
6519	0	39	1	0	0	0	0	0	0	0	1	1	0	0	0	0	0	0
18035	1	7	4	1	1	2	3	9	3	7	6	9	0	0	0	0	0	0
7886	0	51	1	0	0	0	0	0	1	2	1	0	0	0	0	0	0	0
62169	1	17	3	2	3	1	6	2	4	0	1	5	4	0	0	1	1	25
65170	1	4	1	1	0	0	0	1	0	2	3	4	0	0	0	0	0	0
78974	0	21	2	0	2	4	0	4	1	1	2	0	0	0	0	0	0	0
63412	1	26	2	5	4	0	0	1	1	4	5	3	0	0	0	1	1	35
45765	1	23	0	0	0	0	0	0	0	0	0	0	0	0	0	0	0	0
91826	0	29	6	8	6	10	2	4	6	5	5	7	5	1	5	1	9	166
9895	1	57	3	2	1	2	1	1	5	2	3	3	0	0	0	0	0	0
5270	0	28	1	4	1	0	0	3	0	0	0	0	0	0	0	0	0	0
91353	1	51	1	0	4	0	1	0	0	0	1	0	0	0	0	0	0	0
10020	1	18	3	3	4	1	1	0	5	3	2	5	4	0	0	1	2	124
90936	0	22	3	4	3	3	5	0	2	2	3	3	0	0	0	0	0	0
76034	0	77	1	0	0	0	1	0	1	0	3	0	0	0	0	0	0	0
95837	1	54	3	0	4	0	0	7	6	1	5	4	0	0	0	0	0	0
82469	0	34	4	4	2	8	5	6	4	2	0	0	4	0	0	2	1	124
71639	1	24	1	1	1	0	0	0	1	0	1	4	0	0	0	0	0	0
40154	0	44	1	0	0	0	2	1	2	0	0	0	0	0	0	0	0	0
24951	0	19	3	0	13	0	9	2	0	3	0	0	0	0	0	1	1	24
25592	1	62	1	3	0	2	0	0	0	0	5	1	0	0	0	0	0	0
14269	1	44	1	0	2	1	2	0	1	1	0	0	0	0	0	0	0	0
39018	1	33	1	0	1	1	0	0	1	0	0	0	0	0	0	0	0	0
89144	0	62	1	0	0	3	1	0	0	1	0	1	0	0	0	0	0	0
44287	1	12	11	8	10	7	0	12	6	12	1	11	4	1	41	76	5	150
16323	1	48	4	3	7	4	1	0	2	3	0	6	5	0	0	1	1	66
637	0	9	1	1	0	0	2	2	3	0	0	0	0	0	0	0	0	0
17036	1	59	1	0	0	2	0	2	2	0	0	0	0	0	0	0	0	0
83628	0	31	4	11	10	6	3	4	5	4	3	6	5	0	0	2	2	32
33915	0	1	8	8	11	7	10	7	3	5	10	4	3	0	0	16	6	179
68973	1	7	7	16	5	4	3	11	8	3	13	4	5	1	8	5	9	171
59973	0	63	1	0	1	1	1	0	3	2	0	1	0	0	0	0	0	0
35169	1	69	1	0	0	0	0	1	0	2	2	0	0	0	0	0	0	0
69757	0	57	1	0	0	0	0	0	0	0	0	4	0	0	0	0	0	0
11446	1	46	2	1	1	0	0	0	0	0	1	2	0	0	0	0	0	0
30625	0	54	1	2	0	0	0	0	0	0	0	0	0	0	0	0	0	0
98582	1	58	2	3	2	0	2	0	0	2	0	2	4	0	0	1	1	184
91856	1	58	1	0	0	0	1	0	0	1	0	1	0	0	0	0	0	0
82070	1	55	2	1	1	2	2	5	0	0	2	0	1	0	0	1	1	119
45200	0	37	8	9	5	17	8	7	6	7	7	8	5	1	9	11	6	182
85415	0	43	1	1	0	0	1	0	0	2	0	0	0	0	0	0	0	0
88555	0	43	2	3	2	3	2	0	0	1	0	0	2	0	0	1	1	176
43241	1	20	4	2	4	13	4	0	3	4	0	6	0	0	0	1	4	124
61740	1	20	1	0	3	4	1	0	0	0	0	1	0	0	0	0	0	0
35697	0	51	5	12	7	5	6	3	8	7	5	2	5	0	0	8	3	171
15349	1	33	5	6	5	3	0	13	0	4	7	6	5	0	0	2	1	97
77024	1	18	6	4	4	4	8	4	5	3	6	3	5	1	3	1	4	174
70235	1	37	6	3	3	8	5	9	5	6	4	2	3	0	0	5	6	152
11780	0	41	3	2	1	3	2	0	2	2	0	0	0	0	0	0	0	0
4606	0	60	6	4	3	5	10	7	8	6	8	8	5	0	0	8	6	187
34164	0	13	3	12	2	3	5	0	3	2	8	0	0	0	0	0	0	0
81686	1	31	0	0	0	0	0	0	0	0	0	0	0	0	0	0	0	0
90181	1	39	1	1	0	0	2	0	0	3	0	4	0	0	0	0	0	0
9525	0	21	5	2	5	4	0	4	0	4	6	4	3	0	0	3	6	130
11314	1	6	4	2	0	1	2	0	0	4	4	2	0	0	0	1	1	172
94543	0	32	2	4	0	1	6	1	2	2	2	7	0	0	0	1	1	103
44814	0	9	1	1	0	1	0	3	0	0	2	1	0	0	0	0	0	0
89200	0	12	1	0	0	1	1	0	0	0	0	0	0	0	0	0	0	0
89867	0	34	6	5	7	8	5	2	10	1	6	2	4	0	0	2	4	152
24581	1	57	3	5	6	2	4	0	1	2	5	0	0	0	0	0	0	0
58879	0	55	2	6	0	0	0	1	1	4	0	2	0	0	0	0	0	0
20700	0	18	3	4	3	3	2	6	2	1	0	1	0	0	0	0	0	0
31697	1	22	5	2	5	4	4	2	1	2	0	8	5	0	0	2	5	170
51891	1	55	1	1	5	0	0	0	0	0	2	1	0	0	0	0	0	0
62641	0	20	2	3	0	2	2	0	1	0	1	7	0	0	0	0	0	0
81796	1	3	0	0	0	0	0	0	0	0	0	0	0	0	0	0	0	0
42333	1	42	3	1	0	4	3	3	0	1	3	6	0	0	0	0	0	0
43158	1	0	3	3	4	2	0	4	2	6	2	7	0	0	0	0	0	0
6130	0	19	1	0	0	0	2	0	1	0	0	1	0	0	0	0	0	0
84282	0	40	4	5	6	2	0	5	9	5	4	2	2	0	0	1	1	18
97842	0	32	4	1	4	4	1	5	9	7	6	4	0	0	0	0	0	0
98845	0	17	4	3	0	2	2	3	4	3	10	4	4	0	0	3	1	137
15940	1	12	5	11	0	2	3	6	3	1	4	4	4	0	0	1	3	190
59680	0	19	1	2	0	0	0	0	0	0	2	5	0	0	0	0	0	0
11549	0	5	1	1	3	2	0	0	0	2	1	0	0	0	0	0	0	0
88556	1	59	3	2	4	3	4	2	3	1	5	3	0	0	0	0	0	0
36287	0	59	2	2	0	0	2	2	1	3	1	2	0	0	0	0	0	0
79692	1	48	2	2	2	3	2	4	0	7	5	3	0	0	0	0	0	0
53393	1	24	3	4	2	3	2	0	3	6	1	0	0	0	0	0	0	0
89780	1	17	2	0	3	2	1	2	0	0	0	2	2	0	0	1	1	18
45480	1	24	1	0	1	1	2	1	0	0	0	0	0	0	0	0	0	0
61696	1	31	1	3	1	1	0	0	0	2	2	0	0	0	0	0	0	0
28141	1	13	5	9	6	4	6	7	5	3	3	0	5	0	0	1	2	43
71253	1	49	2	0	0	0	3	2	0	0	0	1	0	0	0	0	0	0
36260	1	51	1	3	0	0	0	1	0	1	0	2	0	0	0	0	0	0
66331	0	12	4	6	6	1	6	0	3	13	1	3	0	0	0	1	1	144
62000	0	40	3	2	7	0	0	7	3	4	5	2	0	0	0	0	0	0
14159	0	56	5	0	5	5	4	11	0	4	5	2	5	0	0	8	2	73
32546	0	42	2	3	0	1	0	0	0	3	3	1	1	0	0	1	1	7
46674	0	17	10	6	16	8	20	12	10	4	1	20	5	1	94	12	4	96
8934	0	42	1	0	0	1	0	0	0	0	0	0	0	0	0	0	0	0
94810	0	10	8	9	3	10	5	5	7	11	4	2	3	1	18	4	8	167
94733	1	50	5	6	6	8	13	6	1	4	7	7	2	0	0	3	1	74
24723	0	19	1	0	0	3	1	0	2	0	0	7	0	0	0	0	0	0
61097	0	41	4	2	1	7	3	6	4	4	4	4	0	0	0	1	1	71
1556	1	11	3	4	0	3	6	5	0	4	2	6	0	0	0	0	0	0
60823	1	4	6	0	5	11	8	6	5	2	3	10	1	0	0	7	6	188
66575	0	21	4	5	3	3	1	4	3	3	8	2	4	0	0	1	2	158
79037	0	8	1	0	3	0	0	0	0	3	0	0	0	0	0	0	0	0
17711	1	21	8	8	0	10	3	7	11	12	4	2	1	0	0	18	9	189
91710	0	9	5	3	2	1	2	3	3	5	5	4	5	0	0	1	1	103
57350	0	4	8	9	11	2	3	2	6	13	3	12	5	0	0	5	7	180
31610	0	15	1	2	0	1	5	1	0	0	2	2	0	0	0	0	0	0
68762	1	11	5	9	6	5	6	8	4	0	2	4	5	1	5	3	1	75
25414	1	69	3	3	4	0	0	2	1	0	2	6	0	0	0	0	0	0
72627	1	24	1	4	1	0	0	0	2	3	0	1	0	0	0	0	0	0
20806	1	3	2	2	0	2	3	0	4	0	2	0	2	0	0	1	1	80
5018	0	42	3	1	8	1	6	0	1	2	7	3	0	0	0	0	0	0
80170	1	49	1	5	0	0	0	0	0	0	2	4	0	0	0	0	0	0
55630	1	24	2	0	1	5	0	2	3	2	0	2	0	0	0	0	0	0
61214	1	3	1	1	0	3	1	0	2	0	0	0	0	0	0	0	0	0
60826	1	30	5	0	0	2	4	6	2	4	7	10	0	0	0	4	2	38
45887	1	31	2	3	2	1	4	1	2	0	0	0	0	0	0	0	0	0
47050	1	64	4	0	8	0	2	4	7	0	2	5	0	0	0	0	0	0
69285	1	29	1	1	2	0	2	1	1	0	0	0	0	0	0	0	0	0
21582	0	20	3	2	0	2	3	5	4	7	2	1	3	0	0	1	1	158
1658	0	60	1	1	0	0	0	0	0	0	2	0	0	0	0	0	0	0
1829	1	32	1	0	4	0	2	2	0	2	0	0	0	0	0	0	0	0
90554	1	19	1	0	0	0	0	2	0	0	4	1	0	0	0	0	0	0
9163	1	48	1	0	1	0	1	0	1	0	0	3	0	0	0	0	0	0
80880	1	40	10	11	14	15	14	17	11	10	2	16	2	1	17	84	3	166
37406	0	8	4	0	4	9	7	3	9	3	1	4	2	0	0	1	2	98
50478	1	19	5	2	4	5	3	4	7	1	6	4	1	0	0	1	2	172
38625	0	69	1	0	0	0	2	0	0	1	2	0	0	0	0	0	0	0
59033	1	23	3	1	6	0	1	1	6	9	2	2	0	0	0	0	0	0
45540	1	63	3	3	2	6	4	0	6	4	5	0	0	0	0	1	1	69
23756	1	55	1	1	2	1	0	0	0	2	2	0	0	0	0	0	0	0
10992	0	27	1	0	1	0	2	0	2	1	1	5	0	0	0	0	0	0
5239	1	9	3	3	1	1	4	0	2	3	1	3	0	0	0	0	0	0
90915	0	18	3	5	1	5	4	3	2	1	3	4	0	0	0	0	0	0
96690	0	16	1	2	3	4	2	2	0	5	1	1	0	0	0	0	0	0
98646	0	9	3	0	5	0	3	2	2	2	3	2	0	0	0	0	0	0
83012	1	22	3	8	6	0	3	4	4	3	3	3	0	0	0	0	0	0
140	1	32	4	3	5	1	1	4	4	1	6	6	0	0	0	0	0	0
62848	0	17	9	3	9	7	0	5	19	6	4	3	2	1	23	2	5	162
40464	0	47	1	0	3	0	0	1	0	2	1	2	0	0	0	0	0	0
89435	0	51	2	1	6	1	1	1	2	2	4	0	0	0	0	0	0	0
19269	1	12	11	4	10	12	20	16	8	11	15	8	4	1	128	12	3	58
96820	1	15	1	0	0	0	0	0	0	0	0	0	0	0	0	0	0	0
33091	0	36	1	0	0	0	0	0	0	1	1	0	0	0	0	0	0	0
[truncated: 198,001 more rows]
